# Supplementary material for: Mendelian randomization analysis does not reveal a causal influence of mental diseases on osteoporosis
Source: Front Endocrinol (Lausanne). 2023 Apr 20;14:1125427. doi: 10.3389/fendo.2023.1125427 (PMC10157183; doi:10.3389/fendo.2023.1125427)
Supplement: Supplementary Material 1 — Instrumental variables SNPs. [file DataSheet_1.zip]

Archive with 9 entries (9 files):
- Supplementary Material/Supplementary Material 1.xlsx
- Supplementary Material/Supplementary Material 2.xlsx
- Supplementary Material/Supplementary Material 3.pdf
- Supplementary Material/Supplementary Material 4.pdf
- Supplementary Material/Supplementary Material 5.pdf
- Supplementary Material/Supplementary Material 6.pdf
- Supplementary Material/Supplementary Material 7.pdf
- Supplementary Material/Supplementary Material 8.xlsx
- Supplementary Material/Supplementary Material 9.pdf
