# Supplementary material for: Mendelian randomization analysis does not reveal a causal influence of mental diseases on osteoporosis
Source: Front Endocrinol (Lausanne). 2023 Apr 20;14:1125427. doi: 10.3389/fendo.2023.1125427 (PMC10157183; doi:10.3389/fendo.2023.1125427)
Supplement: Supplementary Material 1 — Instrumental variables SNPs. [file DataSheet_1.zip › Supplementary Material/Supplementary Material 1.xlsx]

## Sheet: Schizophrenia
Instrumental SNPs from Schizophrenia GWASs.
	SNP	Gene	Chr.exposure	Pos.exposure	Function	Effect-Allele	Other-Allele	EAF	β	SE	P value	F statistic
1	rs4648845	PLCH2	1	2387101	intron	T	C	NA	0.0690035	0.0117	4.03e-09	34.7833
2	rs12129573	LINC01360	1	73768366	upstream	A	C	NA	0.0693955	0.011	2.35e-10	39.7995
3	rs301797	RERE	1	8487323	intron	A	C	NA	0.0682006	0.0115	2.72e-09	35.1707
4	rs11210892	PTPRF	1	44100084	intergenic	A	G	NA	-0.0695001	0.0112	4.97e-10	38.5066
5	rs1702294	MIR137HG	1	98501984	intron	C	T	NA	0.115703	0.0137	2.79e-17	71.326
6	rs1498232	LINC01648	1	30433951	intergenic	C	T	NA	-0.0698991	0.0115	1.28e-09	36.9443
7	rs77149735	SDCCAG8	1	243555105	intron	A	G	NA	0.284502	0.0485	4.4e-09	34.4102
8	rs140505938	RP11-458I7.1	1	150031490	downstream	T	C	NA	-0.0908004	0.0148	9.34e-10	37.6402
9	rs6704768	GIGYF2	2	233592501	intron	A	G	NA	-0.0737972	0.0106	3.15e-12	48.4694
10	rs2909457	SLC4A10	2	162845855	downstream	A	G	NA	-0.0589966	0.0108	4.38e-08	29.8405
11	rs11693094	ZNF804A	2	185601420	intron	T	C	NA	-0.0733021	0.0107	7.13e-12	46.9316
12	rs11682175	ACTG1P22	2	57987593	intron	C	T	NA	0.0741957	0.0106	2.54e-12	48.9943
13	rs59979824	PCGEM1	2	193848340	intergenic	A	C	NA	-0.0663962	0.0116	1.08e-08	32.762
14	rs6430095	AC079163.1	2	146439945	intergenic	A	G	NA	0.080704	0.0142	1.21e-08	32.3008
15	rs281768	MAIP1	2	200825240	intron	T	A	NA	-0.100397	0.0132	3.47e-14	57.8487
16	rs75968099	LINC02033	3	36858583	downstream	T	C	NA	0.078996	0.0113	3.39e-12	48.8712
17	rs2535627	ITIH4	3	52845105	downstream	C	T	NA	-0.0701975	0.0106	3.96e-11	43.8563
18	rs832187	C3orf49	3	63833050	intron	T	C	NA	-0.0606952	0.0109	2.58e-08	31.0067
19	rs34796896	FXR1	3	180623255	intron	A	G	NA	-0.086397	0.0132	6.23e-11	42.84
20	rs17194490	CNTN4	3	2547786	intron	T	G	NA	0.0970995	0.0148	4.87e-11	43.0438
21	rs7432375	STAG1	3	136288405	intron	A	G	NA	-0.0713993	0.0109	5.27e-11	42.9077
22	rs10520163	CLCN3	4	170626552	intron	C	T	NA	-0.0608975	0.0106	1.02e-08	33.0056
23	rs215411	MTCO3P44	4	23423603	intergenic	A	T	NA	0.0648041	0.0114	1.22e-08	32.3143
24	rs1106568	GPM6A	4	176861301	intron	A	G	NA	-0.0694037	0.0122	1.15e-08	32.3628
25	rs35225200	MANBA	4	103146888	intergenic	C	A	NA	0.144795	0.0203	9.56e-13	50.8762
26	rs16867576	MEF2C-AS1	5	88746331	intron	G	A	NA	-0.095801	0.0169	1.36e-08	32.1341
27	rs2973155	CTB-95D12.1	5	152608619	intergenic	C	T	NA	0.067305	0.011	1.02e-09	37.4377
28	rs1501357	HCN1	5	45364875	intron	C	T	NA	0.0765031	0.0134	1.24e-08	32.5948
29	rs4391122	AC010376.1	5	60598543	intergenic	G	A	NA	0.0789025	0.0107	1.73e-13	54.3768
30	rs11740474	GALNT10	5	153680747	intron	T	A	NA	0.0610991	0.0111	3.94e-08	30.2987
31	rs3849046	ETF1	5	137851192	intron	T	C	NA	0.0627025	0.0107	4.83e-09	34.3401
32	rs9398171	FOXO3	6	108983527	intron	T	C	NA	-0.0636962	0.0115	3.37e-08	30.6783
33	rs138535198	HLA-DRB5	6	32485910	intron	T	C	NA	-0.0786969	0.0135	5.91e-09	33.9819
34	rs9274411	HLA-DQB1	6	32632872	intron	C	A	NA	-0.0834032	0.0128	6.46e-11	42.4566
35	rs3798869	chr6:96459651	6	84328660	intron	A	G	NA	-0.0648052	0.0106	1.15e-09	37.3773
36	rs117074560	FUT9	6	96459651	upstream	T	C	NA	-0.156595	0.0277	1.66e-08	31.9592
37	rs13217619	ZSCAN31	6	28306671	intron	C	T	NA	-0.219698	0.0195	1.44e-29	126.935
38	rs145607970	HLA-DQB1	6	32624017	downstream	A	C	NA	-0.164203	0.0256	1.34e-10	41.1417
39	rs58120505	MAD1L1	7	2029867	intron	C	T	NA	-0.080704	0.0108	6.43e-14	55.8396
40	rs13240464	IMMP2L	7	110898915	intron	C	T	NA	-0.0806025	0.0112	6.16e-13	51.7918
41	rs3735025	DGKI	7	137074844	3_prime_UTR	C	T	NA	-0.0636975	0.011	7.75e-09	33.532
42	rs12704290	GRM3	7	86427626	intron	A	G	NA	-0.106595	0.0165	1.04e-10	41.7355
43	rs73229090	GULOP	8	27442127	intron	A	C	NA	-0.0994999	0.0177	1.95e-08	31.6008
44	rs6984242	RP11-960H2.2	8	60700469	intergenic	A	G	NA	-0.0643999	0.0107	1.76e-09	36.2245
45	rs36068923	CTD-2544L4.1	8	111485761	intergenic	G	A	NA	0.0840014	0.013	1.05e-10	41.7529
46	rs7819570	RP11-586K2.1	8	89588626	intron	T	G	NA	0.0770999	0.0137	1.9e-08	31.6713
47	rs2945232	FAM86B3P	8	8098038	non_coding_transcript_exon	C	T	NA	0.0605996	0.0108	2.03e-08	31.4842
48	rs4129585	TSNARE1	8	143312933	intron	C	A	NA	-0.0784044	0.0107	2.03e-13	53.6925
49	rs11139497	RP11-15B24.5	9	84739941	intron	A	T	NA	0.0680044	0.0115	3.09e-09	34.9686
50	rs11191419	BORCS7	10	104612335	upstream	A	T	NA	-0.0979988	0.0114	9.23e-18	73.8979
51	rs7893279	CACNB2	10	18745105	intron	G	T	NA	-0.113097	0.0171	3.56e-11	43.7431
52	rs7951870	DGKZ	11	46373311	intron	C	T	NA	0.0924991	0.0142	8.25e-11	42.4325
53	rs2514218	DRD2	11	113392994	intergenic	T	C	NA	-0.0722052	0.0116	4.09e-10	38.7455
54	rs11027857	Y_RNA	11	24403620	intergenic	A	G	NA	0.0625991	0.0106	3.21e-09	34.8758
55	rs10791097	RP11-890B15.2	11	130718630	intron	G	T	NA	-0.0739008	0.0106	2.88e-12	48.6056
56	rs73036062	IGSF9B	11	133828187	upstream	A	G	NA	-0.089695	0.0134	2.14e-11	44.805
57	rs12826178	SHMT2	12	57622371	upstream	T	G	NA	-0.167697	0.0243	5.3e-12	47.6253
58	rs2851447	MPHOSPH9	12	123665113	intron	C	G	NA	-0.0909975	0.0119	2.19e-14	58.4743
59	rs2007044	CACNA1C	12	2344960	intron	G	A	NA	0.0916001	0.0108	2.62e-17	71.9357
60	rs4766428	ATP2A2	12	110723245	intron	T	C	NA	0.0684994	0.0111	7.09e-10	38.0827
61	rs2693698	BCL11B	14	99719219	intron	G	A	NA	0.0630037	0.0111	1.37e-08	32.2171
62	rs12887734	RP11-73M18.2	14	104046834	intron	T	G	NA	0.0871039	0.0117	1.17e-13	55.4247
63	rs2332700	RGS6	14	72417326	intron	G	C	NA	-0.0732969	0.0122	1.69e-09	36.0954
64	rs2068012	PRKD1	14	30190316	intron	C	T	NA	0.0689964	0.0126	4.14e-08	29.9855
65	rs56205728	PAK6	15	40567237	intron	A	G	NA	0.0676026	0.0124	4.92e-08	29.7224
66	rs12903146	RP11-507B12.2	15	61854663	intron	A	G	NA	0.0648041	0.0106	1.04e-09	37.376
67	rs8042374	CHRNA3	15	78908032	intron	G	A	NA	-0.0874979	0.0124	1.87e-12	49.7911
68	rs4702	FURIN	15	91426560	3_prime_UTR	A	G	NA	-0.0784049	0.0112	2.3e-12	49.0061
69	rs12325245	CNOT1	16	58681393	intron	T	A	NA	0.0874005	0.0153	1.15e-08	32.6321
70	rs8044995	NFATC3	16	68189340	intron	A	G	NA	0.0777015	0.0141	3.27e-08	30.3683
71	rs7193419	RP11-370P15.1	16	63697134	intergenic	C	T	NA	-0.0597018	0.0106	1.59e-08	31.7222
72	rs7405404	U95743.1	16	13749859	intergenic	C	T	NA	-0.0783027	0.0125	3.93e-10	39.2404
73	rs12691307	KCTD13	16	29939877	upstream	G	A	NA	-0.0705983	0.011	1.3e-10	41.1911
74	rs8082590	GID4	17	17958402	intron	A	G	NA	-0.0665993	0.0115	6.84e-09	33.5385
75	rs4523957	SRR	17	2208899	intron	T	G	NA	0.0683033	0.0112	1.04e-09	37.1918
76	rs9636107	TCF4	18	53200117	intron	G	A	NA	0.0762009	0.0107	9.09e-13	50.7169
77	rs72986630	ZNF823	19	11849736	5_prime_UTR	T	C	NA	0.145104	0.0266	4.64e-08	29.7574
78	rs2905426	MAU2	19	19478022	intergenic	T	G	NA	-0.0648052	0.0112	6.92e-09	33.4799
79	rs2053079	ZNF536	19	30987423	intron	G	A	NA	0.0733021	0.0124	3.79e-09	34.9454
80	rs6065094	PPP1R16B	20	37453194	intron	G	A	NA	0.0741957	0.0113	5.52e-11	43.1122
81	rs427230	PTK6	20	62155111	downstream	T	C	NA	0.116102	0.0211	4.03e-08	30.2771
82	rs8139773	CACNA1I	22	39975691	intron	G	A	NA	0.071002	0.0111	1.36e-10	40.9162
83	rs9607782	EP300-AS1	22	41587556	intron	A	T	NA	0.087003	0.0127	6.76e-12	46.9311

## Sheet: MR Steiger-Schizophrenia
		Characteristics of individual SNPs used in the MR steiger test analysis of causal effects of Schizophrenia on BMD, fracture, OPFand OP.
		Outcomes	SNPs	chr	pos	effect_allele.exposure	other_allele.exposure	effect_allele.outcome	other_allele.outcome	beta.exposure	beta.outcome	eaf.exposure	eaf.outcome	se.outcome	pval.outcome	pval.exposure	se.exposure	Steiger filtering results
		FA-BMD	rs10520163	4	170626552	C	T	C	T	-0.0608975	0.009663	NA	0.481384	0.015792	0.548516	1.02e-08	0.0106	TRUE
			rs10791097	11	130718630	G	T	G	T	-0.0739008	0.013073	NA	0.571917	0.015621	0.411891	2.87607e-12	0.0106	TRUE
			rs11027857	11	24403620	A	G	A	G	0.0625991	-0.007935	NA	0.492601	0.015503	0.615815	3.21004e-09	0.0106	TRUE
			rs1106568	4	176861301	A	G	A	G	-0.0694037	0.003695	NA	0.731822	0.017933	0.839864	1.14501e-08	0.0122	TRUE
			rs11139497	9	84739941	A	T	A	T	0.0680044	-0.010125	NA	0.414081	0.016583	0.549405	3.09001e-09	0.0115	TRUE
			rs11191419	10	104612335	A	T	A	T	-0.0979988	-0.029927	NA	0.355449	0.016969	0.0837703	9.23422e-18	0.0114	TRUE
			rs11210892	1	44100084	A	G	A	G	-0.0695001	0.002959	NA	0.586794	0.01677	0.862621	4.97004e-10	0.0112	TRUE
			rs11682175	2	57987593	C	T	C	T	0.0741957	0.003929	NA	0.424344	0.01586	0.808059	2.54273e-12	0.0106	TRUE
			rs11693094	2	185601420	T	C	T	C	-0.0733021	-0.018743	NA	0.417343	0.015811	0.245065	7.13181e-12	0.0107	TRUE
			rs117074560	6	96459651	T	C	T	C	-0.156595	-0.025409	NA	0.0361973	0.037238	0.503481	1.661e-08	0.0277	TRUE
			rs11740474	5	153680747	T	A	T	A	0.0610991	0.005085	NA	0.358313	0.015811	0.752523	3.93604e-08	0.0111	TRUE
			rs12129573	1	73768366	A	C	A	C	0.0693955	0.013191	NA	0.322275	0.01695	0.445439	2.34601e-10	0.011	TRUE
			rs12325245	16	58681393	T	A	T	A	0.0874005	0.035209	NA	0.167064	0.02197	0.116095	1.149e-08	0.0153	TRUE
			rs12691307	16	29939877	G	A	G	A	-0.0705983	-0.00786	NA	0.51424	0.015855	0.626926	1.29799e-10	0.011	TRUE
			rs12704290	7	86427626	A	G	A	G	-0.106595	-0.016528	NA	0.0975338	0.023788	0.495729	1.037e-10	0.0165	TRUE
			rs12826178	12	57622371	T	G	T	G	-0.167697	0.02792	NA	0.056961	0.032221	0.395529	5.29663e-12	0.0243	TRUE
			rs12887734	14	104046834	T	G	T	G	0.0871039	-0.015078	NA	0.261257	0.017464	0.397261	1.17193e-13	0.0117	TRUE
			rs12903146	15	61854663	A	G	A	G	0.0648041	-0.000869	NA	0.489737	0.015652	0.956562	1.03801e-09	0.0106	TRUE
			rs13217619	6	28306671	C	T	C	T	-0.219698	-0.036745	NA	0.0778839	0.031055	0.245954	1.43516e-29	0.0195	TRUE
			rs13240464	7	110898915	C	T	C	T	-0.0806025	0.015816	NA	0.374065	0.016557	0.348956	6.16169e-13	0.0112	TRUE
			rs138535198	6	32485910	T	C	T	C	-0.0786969	-0.015158	NA	NA	0.027356	0.58693	5.90799e-09	0.0135	TRUE
			rs140505938	1	150031490	T	C	T	C	-0.0908004	0.000644	NA	0.116945	0.021181	0.976218	9.33706e-10	0.0148	TRUE
			rs145607970	6	32624017	A	C	A	C	-0.164203	0.050555	NA	0.147812	0.043305	0.252323	1.34499e-10	0.0256	TRUE
			rs1498232	1	30433951	C	T	C	T	-0.0698991	0.041024	NA	0.607637	0.016939	0.0175829	1.28401e-09	0.0115	TRUE
			rs1501357	5	45364875	C	T	C	T	0.0765031	-0.01172	NA	0.270326	0.020582	0.576651	1.236e-08	0.0134	TRUE
			rs16867576	5	88746331	G	A	G	A	-0.095801	-0.008275	NA	0.143994	0.02304	0.724725	1.358e-08	0.0169	TRUE
			rs1702294	1	98501984	C	T	C	T	0.115703	0.015336	NA	0.822116	0.020123	0.454915	2.79383e-17	0.0137	TRUE
			rs17194490	3	2547786	T	G	T	G	0.0970995	0.00039	NA	0.128162	0.020934	0.985415	4.86519e-11	0.0148	TRUE
			rs2007044	12	2344960	G	A	G	A	0.0916001	-0.019132	NA	0.435561	0.016036	0.242069	2.62482e-17	0.0108	TRUE
			rs2053079	19	30987423	G	A	G	A	0.0733021	0.038346	NA	0.21432	0.018165	0.0384849	3.78896e-09	0.0124	TRUE
			rs2068012	14	30190316	C	T	C	T	0.0689964	0.021823	NA	0.259825	0.018171	0.238934	4.142e-08	0.0126	TRUE
			rs215411	4	23423603	A	T	A	T	0.0648041	-0.003046	NA	0.289181	0.016529	0.856598	1.224e-08	0.0114	TRUE
			rs2332700	14	72417326	G	C	G	C	-0.0732969	-0.021243	NA	0.756563	0.017936	0.245496	1.68601e-09	0.0122	TRUE
			rs2514218	11	113392994	T	C	T	C	-0.0722052	-0.020829	NA	0.290613	0.016107	0.204798	4.091e-10	0.0116	TRUE
			rs2535627	3	52845105	C	T	C	T	-0.0701975	0.00611	NA	0.490135	0.016264	0.712646	3.9564e-11	0.0106	TRUE
			rs2693698	14	99719219	G	A	G	A	0.0630037	0.005927	NA	0.602944	0.015637	0.710161	1.37499e-08	0.0111	TRUE
			rs281768	2	200825240	T	A	T	A	-0.100397	0.001603	NA	0.814956	0.019986	0.937278	3.46817e-14	0.0132	TRUE
			rs2851447	12	123665113	C	G	C	G	-0.0909975	-0.009909	NA	0.684566	0.01839	0.597308	2.18877e-14	0.0119	TRUE
			rs2905426	19	19478022	T	G	T	G	-0.0648052	0.028032	NA	0.556245	0.016596	0.0976855	6.92102e-09	0.0112	TRUE
			rs2909457	2	162845855	A	G	A	G	-0.0589966	0.006601	NA	0.60175	0.015444	0.675168	4.37502e-08	0.0108	TRUE
			rs2945232	8	8098038	C	T	C	T	0.0605996	-0.009304	NA	0.505171	0.018384	0.619756	2.034e-08	0.0108	TRUE
			rs2973155	5	152608619	C	T	C	T	0.067305	0.015594	NA	0.634368	0.016309	0.348465	1.01599e-09	0.011	TRUE
			rs301797	1	8487323	A	C	A	C	0.0682006	-0.04879	NA	0.284964	0.016759	0.00432305	2.72402e-09	0.0115	TRUE
			rs34796896	3	180623255	A	G	A	G	-0.086397	-0.005184	NA	0.183055	0.019487	0.794222	6.23448e-11	0.0132	TRUE
			rs35225200	4	103146888	C	A	C	A	0.144795	0.017816	NA	0.0601432	0.028009	0.532855	9.56093e-13	0.0203	TRUE
			rs36068923	8	111485761	G	A	G	A	0.0840014	0.017955	NA	0.206762	0.01942	0.364635	1.04501e-10	0.013	TRUE
			rs3735025	7	137074844	C	T	C	T	-0.0636975	-0.011979	NA	0.333652	0.01617	0.46762	7.75193e-09	0.011	TRUE
			rs3798869	6	84328660	A	G	A	G	-0.0648052	0.024225	NA	0.417184	0.015747	0.131443	1.153e-09	0.0106	TRUE
			rs3849046	5	137851192	T	C	T	C	0.0627025	0.003207	NA	0.485601	0.0155	0.839202	4.83304e-09	0.0107	TRUE
			rs4129585	8	143312933	C	A	C	A	-0.0784044	0.013824	NA	0.636913	0.01578	0.390346	2.02815e-13	0.0107	TRUE
			rs427230	20	62155111	T	C	T	C	0.116102	0.004981	NA	0.116468	0.028195	0.862476	4.028e-08	0.0211	TRUE
			rs4391122	5	60598543	G	A	G	A	0.0789025	-0.000602	NA	0.517343	0.015872	0.970337	1.7338e-13	0.0107	TRUE
			rs4523957	17	2208899	T	G	T	G	0.0683033	0.002605	NA	0.592124	0.01638	0.876054	1.03999e-09	0.0112	TRUE
			rs4648845	1	2387101	T	C	T	C	0.0690035	0.009283	NA	0.546221	0.015354	0.553345	4.03302e-09	0.0117	TRUE
			rs4702	15	91426560	A	G	A	G	-0.0784049	0.025842	NA	0.590692	0.015314	0.0980009	2.29826e-12	0.0112	TRUE
			rs4766428	12	110723245	T	C	T	C	0.0684994	0.011693	NA	0.46078	0.015917	0.471373	7.093e-10	0.0111	TRUE
			rs56205728	15	40567237	A	G	A	G	0.0676026	0.004394	NA	0.245426	0.01727	0.802988	4.92006e-08	0.0124	TRUE
			rs58120505	7	2029867	C	T	C	T	-0.080704	0.015563	NA	0.423389	0.016168	0.345278	6.4254e-14	0.0108	TRUE
			rs59979824	2	193848340	A	C	A	C	-0.0663962	-0.014101	NA	0.316229	0.016922	0.413914	1.079e-08	0.0116	TRUE
			rs6065094	20	37453194	G	A	G	A	0.0741957	0.005371	NA	0.688385	0.01667	0.752087	5.5195e-11	0.0113	TRUE
			rs6430095	2	146439945	A	G	A	G	0.080704	0.014234	NA	0.173508	0.020704	0.500265	1.20901e-08	0.0142	TRUE
			rs6704768	2	233592501	A	G	A	G	-0.0737972	-0.001211	NA	0.553142	0.01578	0.939979	3.14775e-12	0.0106	TRUE
			rs6984242	8	60700469	A	G	A	G	-0.0643999	0.009804	NA	0.612729	0.023425	0.681536	1.758e-09	0.0107	TRUE
			rs7193419	16	63697134	C	T	C	T	-0.0597018	-0.004017	NA	0.516945	0.015376	0.797827	1.588e-08	0.0106	TRUE
			rs73036062	11	133828187	A	G	A	G	-0.089695	-0.000627	NA	0.163007	0.019016	0.974184	2.14092e-11	0.0134	TRUE
			rs73229090	8	27442127	A	C	A	C	-0.0994999	-0.009196	NA	0.0898966	0.023837	0.70524	1.952e-08	0.0177	TRUE
			rs7405404	16	13749859	C	T	C	T	-0.0783027	-0.013513	NA	0.787589	0.018593	0.476073	3.925e-10	0.0125	TRUE
			rs7432375	3	136288405	A	G	A	G	-0.0713993	0.005268	NA	0.408512	0.016357	0.752165	5.27351e-11	0.0109	TRUE
			rs75968099	3	36858583	T	C	T	C	0.078996	0.001767	NA	0.290453	0.016471	0.916206	3.3861e-12	0.0113	TRUE
			rs77149735	1	243555105	A	G	A	G	0.284502	0.047905	NA	0.0177407	0.052244	0.368596	4.40403e-09	0.0485	TRUE
			rs7819570	8	89588626	T	G	T	G	0.0770999	-0.00847	NA	0.172315	0.029446	0.777909	1.89898e-08	0.0137	TRUE
			rs7893279	10	18745105	G	T	G	T	-0.113097	-0.010787	NA	0.107239	0.024394	0.664613	3.56205e-11	0.0171	TRUE
			rs7951870	11	46373311	C	T	C	T	0.0924991	0.006492	NA	0.235481	0.021009	0.761916	8.25277e-11	0.0142	TRUE
			rs8042374	15	78908032	G	A	G	A	-0.0874979	0.021563	NA	0.314956	0.019048	0.267008	1.86509e-12	0.0124	TRUE
			rs8082590	17	17958402	A	G	A	G	-0.0665993	-0.030309	NA	0.569928	0.017187	0.0837896	6.84101e-09	0.0115	TRUE
			rs8139773	22	39975691	G	A	G	A	0.071002	0.009269	NA	0.426651	0.016681	0.585874	1.356e-10	0.0111	TRUE
			rs832187	3	63833050	T	C	T	C	-0.0606952	-0.001872	NA	0.587192	0.016179	0.909653	2.58399e-08	0.0109	TRUE
			rs9398171	6	108983527	T	C	T	C	-0.0636962	0.023122	NA	0.626651	0.017133	0.185731	3.37303e-08	0.0115	TRUE
			rs9607782	22	41587556	A	T	A	T	0.087003	0.026116	NA	0.24463	0.01922	0.182724	6.76239e-12	0.0127	TRUE
			rs9636107	18	53200117	G	A	G	A	0.0762009	0.01221	NA	0.520764	0.015497	0.439779	9.09076e-13	0.0107	TRUE
		LS-BMD	rs10520163	4	170626552	C	T	C	T	-0.0608975	0.012996	NA	0.481384	0.008805	0.149408	1.02e-08	0.0106	TRUE
			rs10791097	11	130718630	G	T	G	T	-0.0739008	-0.005509	NA	0.571917	0.008737	0.538022	2.87607e-12	0.0106	TRUE
			rs11027857	11	24403620	A	G	A	G	0.0625991	0.017045	NA	0.492601	0.008689	0.0554	3.21004e-09	0.0106	TRUE
			rs1106568	4	176861301	A	G	A	G	-0.0694037	0.00682	NA	0.731822	0.010182	0.513043	1.14501e-08	0.0122	TRUE
			rs11139497	9	84739941	A	T	A	T	0.0680044	0.010895	NA	0.414081	0.009404	0.257807	3.09001e-09	0.0115	TRUE
			rs11191419	10	104612335	A	T	A	T	-0.0979988	-0.01121	NA	0.355449	0.00936	0.242085	9.23422e-18	0.0114	TRUE
			rs11210892	1	44100084	A	G	A	G	-0.0695001	0.001608	NA	0.586794	0.009311	0.86605	4.97004e-10	0.0112	TRUE
			rs11682175	2	57987593	C	T	C	T	0.0741957	0.006566	NA	0.424344	0.00882	0.46725	2.54273e-12	0.0106	TRUE
			rs11693094	2	185601420	T	C	T	C	-0.0733021	-0.003195	NA	0.417343	0.008789	0.722605	7.13181e-12	0.0107	TRUE
			rs117074560	6	96459651	T	C	T	C	-0.156595	-0.011062	NA	0.0361973	0.01969	0.583229	1.661e-08	0.0277	TRUE
			rs11740474	5	153680747	T	A	T	A	0.0610991	-0.009012	NA	0.358313	0.008939	0.324806	3.93604e-08	0.0111	TRUE
			rs12129573	1	73768366	A	C	A	C	0.0693955	0.004495	NA	0.322275	0.009247	0.634989	2.34601e-10	0.011	TRUE
			rs12325245	16	58681393	T	A	T	A	0.0874005	-0.013649	NA	0.167064	0.012352	0.280464	1.149e-08	0.0153	TRUE
			rs12691307	16	29939877	G	A	G	A	-0.0705983	-0.011754	NA	0.51424	0.0089	0.197093	1.29799e-10	0.011	TRUE
			rs12704290	7	86427626	A	G	A	G	-0.106595	0.002276	NA	0.0975338	0.01335	0.867714	1.037e-10	0.0165	TRUE
			rs12826178	12	57622371	T	G	T	G	-0.167697	-0.030301	NA	0.056961	0.018579	0.111202	5.29663e-12	0.0243	TRUE
			rs12887734	14	104046834	T	G	T	G	0.0871039	0.002007	NA	0.261257	0.00989	0.84284	1.17193e-13	0.0117	TRUE
			rs12903146	15	61854663	A	G	A	G	0.0648041	-0.004613	NA	0.489737	0.008763	0.607167	1.03801e-09	0.0106	TRUE
			rs13217619	6	28306671	C	T	C	T	-0.219698	0.008611	NA	0.0778839	0.016423	0.608641	1.43516e-29	0.0195	TRUE
			rs13240464	7	110898915	C	T	C	T	-0.0806025	0.009362	NA	0.374065	0.009215	0.321084	6.16169e-13	0.0112	TRUE
			rs138535198	6	32485910	T	C	T	C	-0.0786969	0.013858	NA	NA	0.015217	0.373756	5.90799e-09	0.0135	TRUE
			rs140505938	1	150031490	T	C	T	C	-0.0908004	0.006128	NA	0.116945	0.011776	0.611306	9.33706e-10	0.0148	TRUE
			rs145607970	6	32624017	A	C	A	C	-0.164203	0.011067	NA	0.147812	0.023894	0.651031	1.34499e-10	0.0256	TRUE
			rs1498232	1	30433951	C	T	C	T	-0.0698991	0.001474	NA	0.607637	0.009494	0.879458	1.28401e-09	0.0115	TRUE
			rs1501357	5	45364875	C	T	C	T	0.0765031	-0.001117	NA	0.270326	0.011489	0.924342	1.236e-08	0.0134	TRUE
			rs16867576	5	88746331	G	A	G	A	-0.095801	-0.024447	NA	0.143994	0.013033	0.0669638	1.358e-08	0.0169	TRUE
			rs1702294	1	98501984	C	T	C	T	0.115703	0.014634	NA	0.822116	0.011147	0.199771	2.79383e-17	0.0137	TRUE
			rs17194490	3	2547786	T	G	T	G	0.0970995	-0.004366	NA	0.128162	0.011764	0.716996	4.86519e-11	0.0148	TRUE
			rs2007044	12	2344960	G	A	G	A	0.0916001	-0.00061	NA	0.435561	0.008987	0.947094	2.62482e-17	0.0108	TRUE
			rs2053079	19	30987423	G	A	G	A	0.0733021	0.002661	NA	0.21432	0.010273	0.80029	3.78896e-09	0.0124	TRUE
			rs2068012	14	30190316	C	T	C	T	0.0689964	0.00993	NA	0.259825	0.010398	0.350949	4.142e-08	0.0126	TRUE
			rs215411	4	23423603	A	T	A	T	0.0648041	-0.000559	NA	0.289181	0.009285	0.953062	1.224e-08	0.0114	TRUE
			rs2332700	14	72417326	G	C	G	C	-0.0732969	-0.015419	NA	0.756563	0.010074	0.13495	1.68601e-09	0.0122	TRUE
			rs2514218	11	113392994	T	C	T	C	-0.0722052	-0.021699	NA	0.290613	0.009014	0.0187409	4.091e-10	0.0116	TRUE
			rs2535627	3	52845105	C	T	C	T	-0.0701975	0.014485	NA	0.490135	0.008936	0.113381	3.9564e-11	0.0106	TRUE
			rs2693698	14	99719219	G	A	G	A	0.0630037	0.001599	NA	0.602944	0.008739	0.858129	1.37499e-08	0.0111	TRUE
			rs281768	2	200825240	T	A	T	A	-0.100397	-0.008703	NA	0.814956	0.01144	0.457474	3.46817e-14	0.0132	TRUE
			rs2851447	12	123665113	C	G	C	G	-0.0909975	0.010447	NA	0.684566	0.010138	0.314191	2.18877e-14	0.0119	TRUE
			rs2905426	19	19478022	T	G	T	G	-0.0648052	-0.003967	NA	0.556245	0.009237	0.674885	6.92102e-09	0.0112	TRUE
			rs2909457	2	162845855	A	G	A	G	-0.0589966	0.002942	NA	0.60175	0.008714	0.741604	4.37502e-08	0.0108	TRUE
			rs2945232	8	8098038	C	T	C	T	0.0605996	0.009606	NA	0.505171	0.009539	0.325361	2.034e-08	0.0108	TRUE
			rs2973155	5	152608619	C	T	C	T	0.067305	-0.001472	NA	0.634368	0.009139	0.875007	1.01599e-09	0.011	TRUE
			rs301797	1	8487323	A	C	A	C	0.0682006	-0.015948	NA	0.284964	0.00943	0.0985825	2.72402e-09	0.0115	TRUE
			rs34796896	3	180623255	A	G	A	G	-0.086397	-0.005942	NA	0.183055	0.010672	0.586599	6.23448e-11	0.0132	TRUE
			rs35225200	4	103146888	C	A	C	A	0.144795	0.021651	NA	0.0601432	0.016168	0.190893	9.56093e-13	0.0203	TRUE
			rs36068923	8	111485761	G	A	G	A	0.0840014	-0.003991	NA	0.206762	0.0109	0.720649	1.04501e-10	0.013	TRUE
			rs3735025	7	137074844	C	T	C	T	-0.0636975	-0.003498	NA	0.333652	0.00905	0.705804	7.75193e-09	0.011	TRUE
			rs3798869	6	84328660	A	G	A	G	-0.0648052	0.003759	NA	0.417184	0.008782	0.67592	1.153e-09	0.0106	TRUE
			rs3849046	5	137851192	T	C	T	C	0.0627025	0.010841	NA	0.485601	0.008751	0.226281	4.83304e-09	0.0107	TRUE
			rs4129585	8	143312933	C	A	C	A	-0.0784044	0.004757	NA	0.636913	0.008851	0.599681	2.02815e-13	0.0107	TRUE
			rs427230	20	62155111	T	C	T	C	0.116102	0.001122	NA	0.116468	0.016552	0.947208	4.028e-08	0.0211	TRUE
			rs4391122	5	60598543	G	A	G	A	0.0789025	0.00089	NA	0.517343	0.008833	0.92158	1.7338e-13	0.0107	TRUE
			rs4523957	17	2208899	T	G	T	G	0.0683033	-0.009774	NA	0.592124	0.009165	0.29761	1.03999e-09	0.0112	TRUE
			rs4648845	1	2387101	T	C	T	C	0.0690035	-0.011109	NA	0.546221	0.009199	0.23818	4.03302e-09	0.0117	TRUE
			rs4766428	12	110723245	T	C	T	C	0.0684994	0.008809	NA	0.46078	0.009007	0.339462	7.093e-10	0.0111	TRUE
			rs56205728	15	40567237	A	G	A	G	0.0676026	0.011399	NA	0.245426	0.009915	0.261487	4.92006e-08	0.0124	TRUE
			rs58120505	7	2029867	C	T	C	T	-0.080704	0.004189	NA	0.423389	0.008943	0.647351	6.4254e-14	0.0108	TRUE
			rs59979824	2	193848340	A	C	A	C	-0.0663962	-0.0033	NA	0.316229	0.009319	0.729481	1.079e-08	0.0116	TRUE
			rs6065094	20	37453194	G	A	G	A	0.0741957	-0.010737	NA	0.688385	0.009257	0.257282	5.5195e-11	0.0113	TRUE
			rs6430095	2	146439945	A	G	A	G	0.080704	-0.008286	NA	0.173508	0.011617	0.486086	1.20901e-08	0.0142	TRUE
			rs6704768	2	233592501	A	G	A	G	-0.0737972	-0.005948	NA	0.553142	0.008846	0.511403	3.14775e-12	0.0106	TRUE
			rs6984242	8	60700469	A	G	A	G	-0.0643999	-0.004002	NA	0.612729	0.011599	0.736155	1.758e-09	0.0107	TRUE
			rs7193419	16	63697134	C	T	C	T	-0.0597018	-0.02142	NA	0.516945	0.008649	0.0155919	1.588e-08	0.0106	TRUE
			rs73036062	11	133828187	A	G	A	G	-0.089695	0.00676	NA	0.163007	0.010823	0.541885	2.14092e-11	0.0134	TRUE
			rs73229090	8	27442127	A	C	A	C	-0.0994999	0.004707	NA	0.0898966	0.013472	0.732916	1.952e-08	0.0177	TRUE
			rs7405404	16	13749859	C	T	C	T	-0.0783027	0.001369	NA	0.787589	0.010359	0.897277	3.925e-10	0.0125	TRUE
			rs7432375	3	136288405	A	G	A	G	-0.0713993	0.002152	NA	0.408512	0.009021	0.815765	5.27351e-11	0.0109	TRUE
			rs75968099	3	36858583	T	C	T	C	0.078996	0.010343	NA	0.290453	0.009177	0.271013	3.3861e-12	0.0113	TRUE
			rs77149735	1	243555105	A	G	A	G	0.284502	-0.033776	NA	0.0177407	0.033357	0.322684	4.40403e-09	0.0485	TRUE
			rs7819570	8	89588626	T	G	T	G	0.0770999	-0.017395	NA	0.172315	0.015421	0.270584	1.89898e-08	0.0137	TRUE
			rs7893279	10	18745105	G	T	G	T	-0.113097	-0.008023	NA	0.107239	0.013898	0.572888	3.56205e-11	0.0171	TRUE
			rs7951870	11	46373311	C	T	C	T	0.0924991	0.023364	NA	0.235481	0.013077	0.081014	8.25277e-11	0.0142	TRUE
			rs8042374	15	78908032	G	A	G	A	-0.0874979	0.022563	NA	0.314956	0.010464	0.0352379	1.86509e-12	0.0124	TRUE
			rs8082590	17	17958402	A	G	A	G	-0.0665993	-0.033756	NA	0.569928	0.009476	0.000507002	6.84101e-09	0.0115	TRUE
			rs8139773	22	39975691	G	A	G	A	0.071002	0.018354	NA	0.426651	0.010735	0.0949511	1.356e-10	0.0111	TRUE
			rs832187	3	63833050	T	C	T	C	-0.0606952	0.006316	NA	0.587192	0.009037	0.494892	2.58399e-08	0.0109	TRUE
			rs9398171	6	108983527	T	C	T	C	-0.0636962	-0.001417	NA	0.626651	0.009501	0.88418	3.37303e-08	0.0115	TRUE
			rs9607782	22	41587556	A	T	A	T	0.087003	-0.006675	NA	0.24463	0.012453	0.60066	6.76239e-12	0.0127	TRUE
			rs9636107	18	53200117	G	A	G	A	0.0762009	-0.010412	NA	0.520764	0.008683	0.241495	9.09076e-13	0.0107	TRUE
		FN-BMD	rs10520163	4	170626552	C	T	C	T	-0.0608975	0.003609	NA	0.481384	0.007546	0.639859	1.02e-08	0.0106	TRUE
			rs10791097	11	130718630	G	T	G	T	-0.0739008	9.2e-05	NA	0.571917	0.007514	0.99041	2.87607e-12	0.0106	TRUE
			rs11027857	11	24403620	A	G	A	G	0.0625991	0.006657	NA	0.492601	0.007475	0.383568	3.21004e-09	0.0106	TRUE
			rs1106568	4	176861301	A	G	A	G	-0.0694037	-0.007413	NA	0.731822	0.00875	0.407112	1.14501e-08	0.0122	TRUE
			rs11139497	9	84739941	A	T	A	T	0.0680044	0.000201	NA	0.414081	0.008083	0.980548	3.09001e-09	0.0115	TRUE
			rs11191419	10	104612335	A	T	A	T	-0.0979988	-0.015014	NA	0.355449	0.008019	0.0669746	9.23422e-18	0.0114	TRUE
			rs11210892	1	44100084	A	G	A	G	-0.0695001	0.015748	NA	0.586794	0.007996	0.0539709	4.97004e-10	0.0112	TRUE
			rs11682175	2	57987593	C	T	C	T	0.0741957	0.008017	NA	0.424344	0.007569	0.299978	2.54273e-12	0.0106	TRUE
			rs11693094	2	185601420	T	C	T	C	-0.0733021	0.0124	NA	0.417343	0.007537	0.107426	7.13181e-12	0.0107	TRUE
			rs117074560	6	96459651	T	C	T	C	-0.156595	-0.009236	NA	0.0361973	0.016926	0.593416	1.661e-08	0.0277	TRUE
			rs11740474	5	153680747	T	A	T	A	0.0610991	0.001641	NA	0.358313	0.007675	0.834265	3.93604e-08	0.0111	TRUE
			rs12129573	1	73768366	A	C	A	C	0.0693955	0.001733	NA	0.322275	0.007901	0.830019	2.34601e-10	0.011	TRUE
			rs12325245	16	58681393	T	A	T	A	0.0874005	0.001645	NA	0.167064	0.010637	0.879672	1.149e-08	0.0153	TRUE
			rs12691307	16	29939877	G	A	G	A	-0.0705983	-0.011708	NA	0.51424	0.007621	0.132775	1.29799e-10	0.011	TRUE
			rs12704290	7	86427626	A	G	A	G	-0.106595	0.00665	NA	0.0975338	0.011483	0.571014	1.037e-10	0.0165	TRUE
			rs12826178	12	57622371	T	G	T	G	-0.167697	-0.005862	NA	0.056961	0.015899	0.718304	5.29663e-12	0.0243	TRUE
			rs12887734	14	104046834	T	G	T	G	0.0871039	0.011319	NA	0.261257	0.0085	0.192559	1.17193e-13	0.0117	TRUE
			rs12903146	15	61854663	A	G	A	G	0.0648041	-0.003897	NA	0.489737	0.007523	0.612314	1.03801e-09	0.0106	TRUE
			rs13217619	6	28306671	C	T	C	T	-0.219698	0.000739	NA	0.0778839	0.013527	0.957328	1.43516e-29	0.0195	TRUE
			rs13240464	7	110898915	C	T	C	T	-0.0806025	0.013077	NA	0.374065	0.007909	0.105699	6.16169e-13	0.0112	TRUE
			rs138535198	6	32485910	T	C	T	C	-0.0786969	0.002544	NA	NA	0.013982	0.858664	5.90799e-09	0.0135	TRUE
			rs140505938	1	150031490	T	C	T	C	-0.0908004	0.000442	NA	0.116945	0.010137	0.965921	9.33706e-10	0.0148	TRUE
			rs145607970	6	32624017	A	C	A	C	-0.164203	0.045003	NA	0.147812	0.022078	0.0461201	1.34499e-10	0.0256	TRUE
			rs1498232	1	30433951	C	T	C	T	-0.0698991	0.001425	NA	0.607637	0.00815	0.864138	1.28401e-09	0.0115	TRUE
			rs1501357	5	45364875	C	T	C	T	0.0765031	-0.020101	NA	0.270326	0.009857	0.0460066	1.236e-08	0.0134	TRUE
			rs16867576	5	88746331	G	A	G	A	-0.095801	0.007306	NA	0.143994	0.011178	0.522502	1.358e-08	0.0169	TRUE
			rs1702294	1	98501984	C	T	C	T	0.115703	0.000407	NA	0.822116	0.009575	0.966843	2.79383e-17	0.0137	TRUE
			rs17194490	3	2547786	T	G	T	G	0.0970995	0.004917	NA	0.128162	0.01013	0.634825	4.86519e-11	0.0148	TRUE
			rs2007044	12	2344960	G	A	G	A	0.0916001	-0.007794	NA	0.435561	0.007735	0.324128	2.62482e-17	0.0108	TRUE
			rs2053079	19	30987423	G	A	G	A	0.0733021	-0.000116	NA	0.21432	0.008846	0.989798	3.78896e-09	0.0124	TRUE
			rs2068012	14	30190316	C	T	C	T	0.0689964	0.008676	NA	0.259825	0.008989	0.34498	4.142e-08	0.0126	TRUE
			rs215411	4	23423603	A	T	A	T	0.0648041	-0.00534	NA	0.289181	0.007977	0.512456	1.224e-08	0.0114	TRUE
			rs2332700	14	72417326	G	C	G	C	-0.0732969	-0.004578	NA	0.756563	0.008679	0.605779	1.68601e-09	0.0122	TRUE
			rs2514218	11	113392994	T	C	T	C	-0.0722052	-0.020388	NA	0.290613	0.007749	0.01006	4.091e-10	0.0116	TRUE
			rs2535627	3	52845105	C	T	C	T	-0.0701975	-0.008111	NA	0.490135	0.007645	0.29921	3.9564e-11	0.0106	TRUE
			rs2693698	14	99719219	G	A	G	A	0.0630037	-0.001375	NA	0.602944	0.007517	0.857961	1.37499e-08	0.0111	TRUE
			rs281768	2	200825240	T	A	T	A	-0.100397	-0.011054	NA	0.814956	0.009772	0.268363	3.46817e-14	0.0132	TRUE
			rs2851447	12	123665113	C	G	C	G	-0.0909975	-0.004733	NA	0.684566	0.008721	0.595459	2.18877e-14	0.0119	TRUE
			rs2905426	19	19478022	T	G	T	G	-0.0648052	-0.000874	NA	0.556245	0.007892	0.913733	6.92102e-09	0.0112	TRUE
			rs2909457	2	162845855	A	G	A	G	-0.0589966	0.014444	NA	0.60175	0.007482	0.0589074	4.37502e-08	0.0108	TRUE
			rs2945232	8	8098038	C	T	C	T	0.0605996	-0.000817	NA	0.505171	0.007994	0.920329	2.034e-08	0.0108	TRUE
			rs2973155	5	152608619	C	T	C	T	0.067305	0.001448	NA	0.634368	0.008368	0.865491	1.01599e-09	0.011	TRUE
			rs301797	1	8487323	A	C	A	C	0.0682006	-0.019616	NA	0.284964	0.008082	0.0175788	2.72402e-09	0.0115	TRUE
			rs34796896	3	180623255	A	G	A	G	-0.086397	0.004072	NA	0.183055	0.009183	0.664407	6.23448e-11	0.0132	TRUE
			rs35225200	4	103146888	C	A	C	A	0.144795	0.009842	NA	0.0601432	0.013828	0.48617	9.56093e-13	0.0203	TRUE
			rs36068923	8	111485761	G	A	G	A	0.0840014	0.00548	NA	0.206762	0.009368	0.567067	1.04501e-10	0.013	TRUE
			rs3735025	7	137074844	C	T	C	T	-0.0636975	-0.010229	NA	0.333652	0.007782	0.198367	7.75193e-09	0.011	TRUE
			rs3798869	6	84328660	A	G	A	G	-0.0648052	-0.00518	NA	0.417184	0.007539	0.501428	1.153e-09	0.0106	TRUE
			rs3849046	5	137851192	T	C	T	C	0.0627025	0.011157	NA	0.485601	0.007516	0.146361	4.83304e-09	0.0107	TRUE
			rs4129585	8	143312933	C	A	C	A	-0.0784044	0.001321	NA	0.636913	0.00756	0.864178	2.02815e-13	0.0107	TRUE
			rs427230	20	62155111	T	C	T	C	0.116102	-0.001469	NA	0.116468	0.014236	0.919537	4.028e-08	0.0211	TRUE
			rs4391122	5	60598543	G	A	G	A	0.0789025	-0.006021	NA	0.517343	0.007572	0.436501	1.7338e-13	0.0107	TRUE
			rs4523957	17	2208899	T	G	T	G	0.0683033	-0.011786	NA	0.592124	0.008386	0.169078	1.03999e-09	0.0112	TRUE
			rs4648845	1	2387101	T	C	T	C	0.0690035	-0.004662	NA	0.546221	0.007985	0.567843	4.03302e-09	0.0117	TRUE
			rs4766428	12	110723245	T	C	T	C	0.0684994	0.016571	NA	0.46078	0.00825	0.0493935	7.093e-10	0.0111	TRUE
			rs56205728	15	40567237	A	G	A	G	0.0676026	0.013161	NA	0.245426	0.008546	0.131816	4.92006e-08	0.0124	TRUE
			rs58120505	7	2029867	C	T	C	T	-0.080704	0.004497	NA	0.423389	0.007675	0.566512	6.4254e-14	0.0108	TRUE
			rs59979824	2	193848340	A	C	A	C	-0.0663962	0.001796	NA	0.316229	0.008014	0.826438	1.079e-08	0.0116	TRUE
			rs6065094	20	37453194	G	A	G	A	0.0741957	0.008023	NA	0.688385	0.007936	0.322522	5.5195e-11	0.0113	TRUE
			rs6430095	2	146439945	A	G	A	G	0.080704	-0.010373	NA	0.173508	0.00995	0.307688	1.20901e-08	0.0142	TRUE
			rs6704768	2	233592501	A	G	A	G	-0.0737972	-0.007917	NA	0.553142	0.00759	0.307392	3.14775e-12	0.0106	TRUE
			rs6984242	8	60700469	A	G	A	G	-0.0643999	-0.003017	NA	0.612729	0.01024	0.773117	1.758e-09	0.0107	TRUE
			rs7193419	16	63697134	C	T	C	T	-0.0597018	-0.014882	NA	0.516945	0.007442	0.0504127	1.588e-08	0.0106	TRUE
			rs73036062	11	133828187	A	G	A	G	-0.089695	0.002751	NA	0.163007	0.009344	0.773259	2.14092e-11	0.0134	TRUE
			rs73229090	8	27442127	A	C	A	C	-0.0994999	-0.003076	NA	0.0898966	0.011611	0.795479	1.952e-08	0.0177	TRUE
			rs7405404	16	13749859	C	T	C	T	-0.0783027	0.007154	NA	0.787589	0.008903	0.431739	3.925e-10	0.0125	TRUE
			rs7432375	3	136288405	A	G	A	G	-0.0713993	-0.002548	NA	0.408512	0.007723	0.74688	5.27351e-11	0.0109	TRUE
			rs75968099	3	36858583	T	C	T	C	0.078996	-0.001072	NA	0.290453	0.007887	0.894133	3.3861e-12	0.0113	TRUE
			rs77149735	1	243555105	A	G	A	G	0.284502	-0.026841	NA	0.0177407	0.028527	0.357232	4.40403e-09	0.0485	TRUE
			rs7819570	8	89588626	T	G	T	G	0.0770999	-0.001635	NA	0.172315	0.014144	0.909947	1.89898e-08	0.0137	TRUE
			rs7893279	10	18745105	G	T	G	T	-0.113097	0.008675	NA	0.107239	0.011933	0.476886	3.56205e-11	0.0171	TRUE
			rs7951870	11	46373311	C	T	C	T	0.0924991	0.037195	NA	0.235481	0.010922	0.000867002	8.25277e-11	0.0142	TRUE
			rs8042374	15	78908032	G	A	G	A	-0.0874979	0.019245	NA	0.314956	0.008926	0.0349068	1.86509e-12	0.0124	TRUE
			rs8082590	17	17958402	A	G	A	G	-0.0665993	-0.01333	NA	0.569928	0.008109	0.107755	6.84101e-09	0.0115	TRUE
			rs8139773	22	39975691	G	A	G	A	0.071002	0.005405	NA	0.426651	0.009429	0.574913	1.356e-10	0.0111	TRUE
			rs832187	3	63833050	T	C	T	C	-0.0606952	0.005525	NA	0.587192	0.007752	0.485599	2.58399e-08	0.0109	TRUE
			rs9398171	6	108983527	T	C	T	C	-0.0636962	0.013862	NA	0.626651	0.008181	0.097333	3.37303e-08	0.0115	TRUE
			rs9607782	22	41587556	A	T	A	T	0.087003	0.016268	NA	0.24463	0.010883	0.143555	6.76239e-12	0.0127	TRUE
			rs9636107	18	53200117	G	A	G	A	0.0762009	-0.001072	NA	0.520764	0.007456	0.888148	9.09076e-13	0.0107	TRUE
		eBMD	rs10520163	4	170626552	C	T	C	T	-0.0608975	0.00692117	NA	0.499429	0.00256656	0.00700003	1.02e-08	0.0106	TRUE
			rs10791097	11	130718630	G	T	G	T	-0.0739008	0.00366541	NA	0.526016	0.00256369	0.15	2.87607e-12	0.0106	TRUE
			rs11027857	11	24403620	A	G	A	G	0.0625991	0.00189225	NA	0.515508	0.00255116	0.46	3.21004e-09	0.0106	TRUE
			rs1106568	4	176861301	A	G	A	G	-0.0694037	0.00258985	NA	0.758391	0.00298761	0.39	1.14501e-08	0.0122	TRUE
			rs11139497	9	84739941	A	T	A	T	0.0680044	-0.00363055	NA	0.326938	0.00272356	0.18	3.09001e-09	0.0115	TRUE
			rs11191419	10	104612335	A	T	A	T	-0.0979988	-0.00254446	NA	0.329281	0.00271927	0.35	9.23422e-18	0.0114	TRUE
			rs11210892	1	44100084	A	G	A	G	-0.0695001	-0.00123847	NA	0.674274	0.00271493	0.649999	4.97004e-10	0.0112	TRUE
			rs11682175	2	57987593	C	T	C	T	0.0741957	0.00234853	NA	0.4736	0.00255591	0.36	2.54273e-12	0.0106	TRUE
			rs11693094	2	185601420	T	C	T	C	-0.0733021	0.0045998	NA	0.465857	0.00255644	0.0719996	7.13181e-12	0.0107	TRUE
			rs117074560	6	96459651	T	C	T	C	-0.156595	-0.00226943	NA	0.050542	0.00580707	0.7	1.661e-08	0.0277	TRUE
			rs11740474	5	153680747	T	A	T	A	0.0610991	0.00249544	NA	0.41633	0.00260673	0.34	3.93604e-08	0.0111	TRUE
			rs12129573	1	73768366	A	C	A	C	0.0693955	-0.00477954	NA	0.348922	0.00266621	0.0729995	2.34601e-10	0.011	TRUE
			rs12325245	16	58681393	T	A	T	A	0.0874005	0.00174338	NA	0.147458	0.00360702	0.630001	1.149e-08	0.0153	TRUE
			rs12691307	16	29939877	G	A	G	A	-0.0705983	-0.00950598	NA	0.559563	0.00257424	0.000219999	1.29799e-10	0.011	TRUE
			rs12704290	7	86427626	A	G	A	G	-0.106595	-0.002891	NA	0.115842	0.00397837	0.47	1.037e-10	0.0165	TRUE
			rs12826178	12	57622371	T	G	T	G	-0.167697	0.00955488	NA	0.075147	0.00492918	0.0530005	5.29663e-12	0.0243	TRUE
			rs12887734	14	104046834	T	G	T	G	0.0871039	0.0163597	NA	0.287873	0.00283126	7.49998e-09	1.17193e-13	0.0117	TRUE
			rs12903146	15	61854663	A	G	A	G	0.0648041	0.00392944	NA	0.549479	0.00257868	0.13	1.03801e-09	0.0106	TRUE
			rs13217619	6	28306671	C	T	C	T	-0.219698	0.0238915	NA	0.114417	0.00399326	2.19999e-09	1.43516e-29	0.0195	TRUE
			rs13240464	7	110898915	C	T	C	T	-0.0806025	0.00233362	NA	0.332023	0.00270207	0.39	6.16169e-13	0.0112	TRUE
			rs140505938	1	150031490	T	C	T	C	-0.0908004	-0.010948	NA	0.166101	0.00342064	0.00140001	9.33706e-10	0.0148	TRUE
			rs1498232	1	30433951	C	T	C	T	-0.0698991	0.00487944	NA	0.691912	0.00276764	0.0779992	1.28401e-09	0.0115	TRUE
			rs1501357	5	45364875	C	T	C	T	0.0765031	-0.00166231	NA	0.183913	0.00329169	0.61	1.236e-08	0.0134	TRUE
			rs16867576	5	88746331	G	A	G	A	-0.095801	-0.0137652	NA	0.134954	0.00373921	0.000230001	1.358e-08	0.0169	TRUE
			rs1702294	1	98501984	C	T	C	T	0.115703	0.0165445	NA	0.812146	0.00326044	3.89996e-07	2.79383e-17	0.0137	TRUE
			rs17194490	3	2547786	T	G	T	G	0.0970995	-0.00158924	NA	0.164483	0.00345919	0.649999	4.86519e-11	0.0148	TRUE
			rs2007044	12	2344960	G	A	G	A	0.0916001	-0.00408891	NA	0.390198	0.00262229	0.12	2.62482e-17	0.0108	TRUE
			rs2053079	19	30987423	G	A	G	A	0.0733021	0.00353783	NA	0.25056	0.00297219	0.23	3.78896e-09	0.0124	TRUE
			rs2068012	14	30190316	C	T	C	T	0.0689964	-0.00426436	NA	0.232989	0.0030505	0.16	4.142e-08	0.0126	TRUE
			rs215411	4	23423603	A	T	A	T	0.0648041	0.00518031	NA	0.32552	0.00273691	0.0580003	1.224e-08	0.0114	TRUE
			rs2332700	14	72417326	G	C	G	C	-0.0732969	0.00524141	NA	0.751844	0.00297299	0.0779992	1.68601e-09	0.0122	TRUE
			rs2514218	11	113392994	T	C	T	C	-0.0722052	0.00112153	NA	0.354779	0.00267602	0.68	4.091e-10	0.0116	TRUE
			rs2535627	3	52845105	C	T	C	T	-0.0701975	0.00375687	NA	0.463598	0.00257172	0.14	3.9564e-11	0.0106	TRUE
			rs2693698	14	99719219	G	A	G	A	0.0630037	3.71341e-05	NA	0.542158	0.00258609	0.99	1.37499e-08	0.0111	TRUE
			rs281768	2	200825240	T	A	T	A	-0.100397	-0.00140294	NA	0.804128	0.00320585	0.66	3.46817e-14	0.0132	TRUE
			rs2851447	12	123665113	C	G	C	G	-0.0909975	0.0165388	NA	0.753666	0.00296553	2.39999e-08	2.18877e-14	0.0119	TRUE
			rs2905426	19	19478022	T	G	T	G	-0.0648052	-0.00480565	NA	0.649451	0.00268776	0.0739997	6.92102e-09	0.0112	TRUE
			rs2909457	2	162845855	A	G	A	G	-0.0589966	-0.000992758	NA	0.535716	0.00255278	0.7	4.37502e-08	0.0108	TRUE
			rs2945232	8	8098038	C	T	C	T	0.0605996	0.0361005	NA	0.469451	0.00257465	1.20005e-44	2.034e-08	0.0108	TRUE
			rs301797	1	8487323	A	C	A	C	0.0682006	-0.0279873	NA	0.340878	0.00269086	2.49977e-25	2.72402e-09	0.0115	TRUE
			rs34796896	3	180623255	A	G	A	G	-0.086397	0.00233626	NA	0.20857	0.0031448	0.46	6.23448e-11	0.0132	TRUE
			rs35225200	4	103146888	C	A	C	A	0.144795	-0.015645	NA	0.083587	0.00475175	0.000990011	9.56093e-13	0.0203	TRUE
			rs36068923	8	111485761	G	A	G	A	0.0840014	0.00237147	NA	0.214174	0.0031688	0.450001	1.04501e-10	0.013	TRUE
			rs3735025	7	137074844	C	T	C	T	-0.0636975	0.00502836	NA	0.36599	0.00266758	0.0589997	7.75193e-09	0.011	TRUE
			rs3798869	6	84328660	A	G	A	G	-0.0648052	0.00139365	NA	0.438146	0.00256444	0.59	1.153e-09	0.0106	TRUE
			rs3849046	5	137851192	T	C	T	C	0.0627025	-0.00312277	NA	0.533077	0.00259953	0.23	4.83304e-09	0.0107	TRUE
			rs4129585	8	143312933	C	A	C	A	-0.0784044	0.00310956	NA	0.561177	0.00257507	0.23	2.02815e-13	0.0107	TRUE
			rs427230	20	62155111	T	C	T	C	0.116102	-0.00310736	NA	0.087837	0.00455136	0.49	4.028e-08	0.0211	TRUE
			rs4391122	5	60598543	G	A	G	A	0.0789025	0.00684574	NA	0.50158	0.00256993	0.00769999	1.7338e-13	0.0107	TRUE
			rs4523957	17	2208899	T	G	T	G	0.0683033	-0.0247959	NA	0.640669	0.00267377	1.80011e-20	1.03999e-09	0.0112	TRUE
			rs4648845	1	2387101	T	C	T	C	0.0690035	0.00127805	NA	0.485036	0.00255932	0.62	4.03302e-09	0.0117	TRUE
			rs4702	15	91426560	A	G	A	G	-0.0784049	-0.0036859	NA	0.556676	0.00257825	0.15	2.29826e-12	0.0112	TRUE
			rs4766428	12	110723245	T	C	T	C	0.0684994	-0.00108119	NA	0.431622	0.00259456	0.68	7.093e-10	0.0111	TRUE
			rs56205728	15	40567237	A	G	A	G	0.0676026	0.00121983	NA	0.286556	0.00290277	0.67	4.92006e-08	0.0124	TRUE
			rs58120505	7	2029867	C	T	C	T	-0.080704	0.00153072	NA	0.435018	0.00256702	0.55	6.4254e-14	0.0108	TRUE
			rs59979824	2	193848340	A	C	A	C	-0.0663962	0.00026312	NA	0.34105	0.00269106	0.92	1.079e-08	0.0116	TRUE
			rs6065094	20	37453194	G	A	G	A	0.0741957	-0.00173289	NA	0.676383	0.00273614	0.53	5.5195e-11	0.0113	TRUE
			rs6430095	2	146439945	A	G	A	G	0.080704	-0.00494978	NA	0.182372	0.00331427	0.14	1.20901e-08	0.0142	TRUE
			rs6704768	2	233592501	A	G	A	G	-0.0737972	-0.00951246	NA	0.569358	0.00257322	0.000219999	3.14775e-12	0.0106	TRUE
			rs6984242	8	60700469	A	G	A	G	-0.0643999	0.00111681	NA	0.59855	0.00260987	0.67	1.758e-09	0.0107	TRUE
			rs7193419	16	63697134	C	T	C	T	-0.0597018	-0.00306996	NA	0.523842	0.00256835	0.23	1.588e-08	0.0106	TRUE
			rs72986630	19	11849736	T	C	T	C	0.145104	-0.00385488	NA	0.064469	0.00540141	0.48	4.63596e-08	0.0266	TRUE
			rs73036062	11	133828187	A	G	A	G	-0.089695	-0.00166106	NA	0.198148	0.00322859	0.61	2.14092e-11	0.0134	TRUE
			rs73229090	8	27442127	A	C	A	C	-0.0994999	0.00343681	NA	0.117025	0.00402516	0.39	1.952e-08	0.0177	TRUE
			rs7405404	16	13749859	C	T	C	T	-0.0783027	0.00497525	NA	0.774815	0.00306505	0.1	3.925e-10	0.0125	TRUE
			rs7432375	3	136288405	A	G	A	G	-0.0713993	-0.000267777	NA	0.397337	0.00260469	0.92	5.27351e-11	0.0109	TRUE
			rs75968099	3	36858583	T	C	T	C	0.078996	0.00224434	NA	0.346311	0.00269319	0.4	3.3861e-12	0.0113	TRUE
			rs77149735	1	243555105	A	G	A	G	0.284502	-0.00106175	NA	0.026453	0.00824423	0.9	4.40403e-09	0.0485	TRUE
			rs7893279	10	18745105	G	T	G	T	-0.113097	-0.00110965	NA	0.115313	0.00402408	0.780001	3.56205e-11	0.0171	TRUE
			rs7951870	11	46373311	C	T	C	T	0.0924991	0.0255229	NA	0.170498	0.00339433	5.50047e-14	8.25277e-11	0.0142	TRUE
			rs8042374	15	78908032	G	A	G	A	-0.0874979	-0.00752113	NA	0.228868	0.00305142	0.0140001	1.86509e-12	0.0124	TRUE
			rs8044995	16	68189340	A	G	A	G	0.0777015	0.0105155	NA	0.162027	0.00346674	0.00239999	3.26798e-08	0.0141	TRUE
			rs8082590	17	17958402	A	G	A	G	-0.0665993	0.0013006	NA	0.693999	0.00277297	0.64	6.84101e-09	0.0115	TRUE
			rs8139773	22	39975691	G	A	G	A	0.071002	0.00106456	NA	0.387052	0.00264497	0.69	1.356e-10	0.0111	TRUE
			rs832187	3	63833050	T	C	T	C	-0.0606952	0.0049651	NA	0.633479	0.00265755	0.0619998	2.58399e-08	0.0109	TRUE
			rs9398171	6	108983527	T	C	T	C	-0.0636962	-0.00479674	NA	0.710633	0.00280661	0.0870001	3.37303e-08	0.0115	TRUE
			rs9607782	22	41587556	A	T	A	T	0.087003	0.00780617	NA	0.255115	0.00295433	0.00819993	6.76239e-12	0.0127	TRUE
			rs9636107	18	53200117	G	A	G	A	0.0762009	0.00540545	NA	0.469879	0.00257645	0.0359998	9.09076e-13	0.0107	TRUE
		TB-BMD	rs10520163	4	170626552	C	T	C	T	-0.0608975	-0.0002	NA	0.4966	0.0057	0.9698	1.02e-08	0.0106	TRUE
			rs10791097	11	130718630	G	T	G	T	-0.0739008	-0.0067	NA	0.5439	0.0058	0.2466	2.87607e-12	0.0106	TRUE
			rs11027857	11	24403620	A	G	A	G	0.0625991	0.0069	NA	0.5093	0.0057	0.2236	3.21004e-09	0.0106	TRUE
			rs1106568	4	176861301	A	G	A	G	-0.0694037	-0.0036	NA	0.7493	0.0065	0.5761	1.14501e-08	0.0122	TRUE
			rs11139497	9	84739941	A	T	A	T	0.0680044	0.0007	NA	0.3545	0.0061	0.9102	3.09001e-09	0.0115	TRUE
			rs11191419	10	104612335	A	T	A	T	-0.0979988	-0.0223	NA	0.3456	0.0061	0.0002666	9.23422e-18	0.0114	TRUE
			rs11210892	1	44100084	A	G	A	G	-0.0695001	-0.0011	NA	0.6365	0.006	0.8554	4.97004e-10	0.0112	TRUE
			rs11682175	2	57987593	C	T	C	T	0.0741957	0.0139	NA	0.4566	0.0058	0.0165101	2.54273e-12	0.0106	TRUE
			rs11693094	2	185601420	T	C	T	C	-0.0733021	0.0024	NA	0.4467	0.0058	0.671699	7.13181e-12	0.0107	TRUE
			rs117074560	6	96459651	T	C	T	C	-0.156595	-0.0055	NA	0.0455	0.0144	0.7035	1.661e-08	0.0277	TRUE
			rs11740474	5	153680747	T	A	T	A	0.0610991	0.0041	NA	0.3994	0.0058	0.486	3.93604e-08	0.0111	TRUE
			rs12129573	1	73768366	A	C	A	C	0.0693955	-0.0016	NA	0.3527	0.006	0.793601	2.34601e-10	0.011	TRUE
			rs12325245	16	58681393	T	A	T	A	0.0874005	0.0028	NA	0.1452	0.0082	0.729699	1.149e-08	0.0153	TRUE
			rs12691307	16	29939877	G	A	G	A	-0.0705983	-0.0078	NA	0.5059	0.0059	0.1886	1.29799e-10	0.011	TRUE
			rs12704290	7	86427626	A	G	A	G	-0.106595	-0.0039	NA	0.1119	0.0088	0.6555	1.037e-10	0.0165	TRUE
			rs12826178	12	57622371	T	G	T	G	-0.167697	-0.0101	NA	0.0681	0.0138	0.4609	5.29663e-12	0.0243	TRUE
			rs12887734	14	104046834	T	G	T	G	0.0871039	0.0113	NA	0.2841	0.0064	0.0770495	1.17193e-13	0.0117	TRUE
			rs12903146	15	61854663	A	G	A	G	0.0648041	0.0087	NA	0.5226	0.0057	0.1245	1.03801e-09	0.0106	TRUE
			rs13217619	6	28306671	C	T	C	T	-0.219698	0.0239	NA	0.0931	0.0102	0.0198299	1.43516e-29	0.0195	TRUE
			rs13240464	7	110898915	C	T	C	T	-0.0806025	0.0048	NA	0.3351	0.006	0.4245	6.16169e-13	0.0112	TRUE
			rs138535198	6	32485910	T	C	T	C	-0.0786969	0.0095	NA	0.4088	0.0111	0.3952	5.90799e-09	0.0135	TRUE
			rs140505938	1	150031490	T	C	T	C	-0.0908004	0.0122	NA	0.1512	0.008	0.1269	9.33706e-10	0.0148	TRUE
			rs145607970	6	32624017	A	C	A	C	-0.164203	0.0208	NA	0.0805	0.0174	0.2329	1.34499e-10	0.0256	TRUE
			rs1498232	1	30433951	C	T	C	T	-0.0698991	-0.0005	NA	0.6615	0.0061	0.9372	1.28401e-09	0.0115	TRUE
			rs1501357	5	45364875	C	T	C	T	0.0765031	-0.001	NA	0.2164	0.0073	0.8867	1.236e-08	0.0134	TRUE
			rs16867576	5	88746331	G	A	G	A	-0.095801	0.014	NA	0.1448	0.0082	0.08744	1.358e-08	0.0169	TRUE
			rs1702294	1	98501984	C	T	C	T	0.115703	0.0103	NA	0.8143	0.0073	0.1607	2.79383e-17	0.0137	TRUE
			rs17194490	3	2547786	T	G	T	G	0.0970995	0.0029	NA	0.1526	0.0079	0.708101	4.86519e-11	0.0148	TRUE
			rs2007044	12	2344960	G	A	G	A	0.0916001	0.001	NA	0.3987	0.0058	0.868	2.62482e-17	0.0108	TRUE
			rs2053079	19	30987423	G	A	G	A	0.0733021	0.0085	NA	0.2336	0.0067	0.206	3.78896e-09	0.0124	TRUE
			rs2068012	14	30190316	C	T	C	T	0.0689964	-0.0008	NA	0.2432	0.0068	0.9036	4.142e-08	0.0126	TRUE
			rs215411	4	23423603	A	T	A	T	0.0648041	0.0061	NA	0.3222	0.006	0.3157	1.224e-08	0.0114	TRUE
			rs2332700	14	72417326	G	C	G	C	-0.0732969	-0.0035	NA	0.7528	0.0066	0.5894	1.68601e-09	0.0122	TRUE
			rs2514218	11	113392994	T	C	T	C	-0.0722052	-0.0166	NA	0.336	0.006	0.00528299	4.091e-10	0.0116	TRUE
			rs2535627	3	52845105	C	T	C	T	-0.0701975	0.006	NA	0.4808	0.0057	0.2971	3.9564e-11	0.0106	TRUE
			rs2693698	14	99719219	G	A	G	A	0.0630037	-0.0052	NA	0.5566	0.0057	0.3614	1.37499e-08	0.0111	TRUE
			rs281768	2	200825240	T	A	T	A	-0.100397	0.0047	NA	0.8115	0.0074	0.5263	3.46817e-14	0.0132	TRUE
			rs2851447	12	123665113	C	G	C	G	-0.0909975	0.0149	NA	0.7066	0.0064	0.0205698	2.18877e-14	0.0119	TRUE
			rs2905426	19	19478022	T	G	T	G	-0.0648052	-0.0048	NA	0.6027	0.0063	0.4441	6.92102e-09	0.0112	TRUE
			rs2909457	2	162845855	A	G	A	G	-0.0589966	0.0038	NA	0.5694	0.0057	0.5067	4.37502e-08	0.0108	TRUE
			rs2945232	8	8098038	C	T	C	T	0.0605996	0.0129	NA	0.4743	0.0059	0.0302803	2.034e-08	0.0108	TRUE
			rs2973155	5	152608619	C	T	C	T	0.067305	-0.0085	NA	0.6523	0.006	0.1544	1.01599e-09	0.011	TRUE
			rs301797	1	8487323	A	C	A	C	0.0682006	-0.0318	NA	0.3163	0.006	1.426e-07	2.72402e-09	0.0115	TRUE
			rs34796896	3	180623255	A	G	A	G	-0.086397	0.0081	NA	0.199	0.0071	0.2523	6.23448e-11	0.0132	TRUE
			rs35225200	4	103146888	C	A	C	A	0.144795	0.005	NA	0.0706	0.0116	0.666801	9.56093e-13	0.0203	TRUE
			rs36068923	8	111485761	G	A	G	A	0.0840014	0.0014	NA	0.2106	0.007	0.8389	1.04501e-10	0.013	TRUE
			rs3735025	7	137074844	C	T	C	T	-0.0636975	-0.0189	NA	0.3444	0.0059	0.00149899	7.75193e-09	0.011	TRUE
			rs3798869	6	84328660	A	G	A	G	-0.0648052	0.0018	NA	0.4292	0.0057	0.749601	1.153e-09	0.0106	TRUE
			rs3849046	5	137851192	T	C	T	C	0.0627025	0.0053	NA	0.5271	0.0057	0.3471	4.83304e-09	0.0107	TRUE
			rs4129585	8	143312933	C	A	C	A	-0.0784044	-0.0026	NA	0.5732	0.0057	0.6568	2.02815e-13	0.0107	TRUE
			rs427230	20	62155111	T	C	T	C	0.116102	0.0033	NA	0.0928	0.0111	0.7642	4.028e-08	0.0211	TRUE
			rs4391122	5	60598543	G	A	G	A	0.0789025	-0.0093	NA	0.5037	0.0058	0.1092	1.7338e-13	0.0107	TRUE
			rs4523957	17	2208899	T	G	T	G	0.0683033	-0.0135	NA	0.6083	0.0061	0.0268497	1.03999e-09	0.0112	TRUE
			rs4648845	1	2387101	T	C	T	C	0.0690035	0.0037	NA	0.4875	0.0064	0.5619	4.03302e-09	0.0117	TRUE
			rs4702	15	91426560	A	G	A	G	-0.0784049	-0.0062	NA	0.5666	0.006	0.3042	2.29826e-12	0.0112	TRUE
			rs4766428	12	110723245	T	C	T	C	0.0684994	0.0032	NA	0.4387	0.006	0.5987	7.093e-10	0.0111	TRUE
			rs56205728	15	40567237	A	G	A	G	0.0676026	0.0128	NA	0.2829	0.0066	0.0544302	4.92006e-08	0.0124	TRUE
			rs58120505	7	2029867	C	T	C	T	-0.080704	-0.0027	NA	0.4167	0.0058	0.6391	6.4254e-14	0.0108	TRUE
			rs59979824	2	193848340	A	C	A	C	-0.0663962	0.0027	NA	0.3291	0.0064	0.671901	1.079e-08	0.0116	TRUE
			rs6065094	20	37453194	G	A	G	A	0.0741957	-0.001	NA	0.6778	0.006	0.8738	5.5195e-11	0.0113	TRUE
			rs6430095	2	146439945	A	G	A	G	0.080704	0.0032	NA	0.1818	0.0075	0.6688	1.20901e-08	0.0142	TRUE
			rs6704768	2	233592501	A	G	A	G	-0.0737972	-0.0081	NA	0.5601	0.0058	0.1625	3.14775e-12	0.0106	TRUE
			rs6984242	8	60700469	A	G	A	G	-0.0643999	0.0103	NA	0.608	0.0058	0.0784693	1.758e-09	0.0107	TRUE
			rs7193419	16	63697134	C	T	C	T	-0.0597018	-0.0005	NA	0.5193	0.0057	0.9235	1.588e-08	0.0106	TRUE
			rs72986630	19	11849736	T	C	T	C	0.145104	0.0191	NA	0.0588	0.0146	0.1912	4.63596e-08	0.0266	TRUE
			rs73036062	11	133828187	A	G	A	G	-0.089695	0.0115	NA	0.1983	0.0071	0.107	2.14092e-11	0.0134	TRUE
			rs73229090	8	27442127	A	C	A	C	-0.0994999	0.0098	NA	0.1116	0.0091	0.281	1.952e-08	0.0177	TRUE
			rs7405404	16	13749859	C	T	C	T	-0.0783027	-0.0074	NA	0.7799	0.0068	0.2764	3.925e-10	0.0125	TRUE
			rs7432375	3	136288405	A	G	A	G	-0.0713993	0.0037	NA	0.4028	0.0059	0.5259	5.27351e-11	0.0109	TRUE
			rs75968099	3	36858583	T	C	T	C	0.078996	0.0014	NA	0.3336	0.006	0.8193	3.3861e-12	0.0113	TRUE
			rs77149735	1	243555105	A	G	A	G	0.284502	-0.0331	NA	0.0238	0.0277	0.2321	4.40403e-09	0.0485	TRUE
			rs7819570	8	89588626	T	G	T	G	0.0770999	0.0013	NA	0.1752	0.0077	0.8698	1.89898e-08	0.0137	TRUE
			rs7893279	10	18745105	G	T	G	T	-0.113097	0.0023	NA	0.1123	0.0089	0.7987	3.56205e-11	0.0171	TRUE
			rs7951870	11	46373311	C	T	C	T	0.0924991	0.0501	NA	0.2083	0.0074	1.65196e-11	8.25277e-11	0.0142	TRUE
			rs8042374	15	78908032	G	A	G	A	-0.0874979	0.0071	NA	0.2542	0.0067	0.2846	1.86509e-12	0.0124	TRUE
			rs8044995	16	68189340	A	G	A	G	0.0777015	0.008	NA	0.1794	0.0075	0.2893	3.26798e-08	0.0141	TRUE
			rs8082590	17	17958402	A	G	A	G	-0.0665993	-0.026	NA	0.6377	0.0062	2.52598e-05	6.84101e-09	0.0115	TRUE
			rs8139773	22	39975691	G	A	G	A	0.071002	0.0045	NA	0.3857	0.0059	0.4435	1.356e-10	0.0111	TRUE
			rs832187	3	63833050	T	C	T	C	-0.0606952	-0.0079	NA	0.6158	0.0059	0.182	2.58399e-08	0.0109	TRUE
			rs9274411	6	32632872	C	A	C	A	-0.0834032	0.0065	NA	0.3298	0.0097	0.5023	6.45654e-11	0.0128	TRUE
			rs9398171	6	108983527	T	C	T	C	-0.0636962	-0.0051	NA	0.6833	0.0062	0.412	3.37303e-08	0.0115	TRUE
			rs9607782	22	41587556	A	T	A	T	0.087003	0.0015	NA	0.2448	0.0069	0.8327	6.76239e-12	0.0127	TRUE
			rs9636107	18	53200117	G	A	G	A	0.0762009	0.0051	NA	0.4833	0.0056	0.3681	9.09076e-13	0.0107	TRUE
		AF	rs10520163	4	170626552	C	T	C	T	-0.0608975	0.000315012	NA	0.499445	0.000210924	0.14	1.02e-08	0.0106	TRUE
			rs10791097	11	130718630	G	T	G	T	-0.0739008	-2.83551e-07	NA	0.526467	0.000210695	1	2.87607e-12	0.0106	TRUE
			rs11027857	11	24403620	A	G	A	G	0.0625991	-0.000231819	NA	0.515509	0.000209859	0.27	3.21004e-09	0.0106	TRUE
			rs1106568	4	176861301	A	G	A	G	-0.0694037	-6.56408e-05	NA	0.758736	0.000245574	0.79	1.14501e-08	0.0122	TRUE
			rs11139497	9	84739941	A	T	A	T	0.0680044	2.11429e-06	NA	0.327499	0.000223699	0.99	3.09001e-09	0.0115	TRUE
			rs11191419	10	104612335	A	T	A	T	-0.0979988	-0.000241045	NA	0.329064	0.000223314	0.28	9.23422e-18	0.0114	TRUE
			rs11210892	1	44100084	A	G	A	G	-0.0695001	0.000592865	NA	0.674013	0.000223705	0.008	4.97004e-10	0.0112	TRUE
			rs11682175	2	57987593	C	T	C	T	0.0741957	-0.000145083	NA	0.473318	0.000210781	0.49	2.54273e-12	0.0106	TRUE
			rs11693094	2	185601420	T	C	T	C	-0.0733021	0.000187648	NA	0.464675	0.000210804	0.37	7.13181e-12	0.0107	TRUE
			rs11740474	5	153680747	T	A	T	A	0.0610991	0.000193395	NA	0.41723	0.000214162	0.37	3.93604e-08	0.0111	TRUE
			rs12129573	1	73768366	A	C	A	C	0.0693955	0.000167711	NA	0.348794	0.000220053	0.450001	2.34601e-10	0.011	TRUE
			rs12325245	16	58681393	T	A	T	A	0.0874005	0.000262519	NA	0.147999	0.000295629	0.37	1.149e-08	0.0153	TRUE
			rs12691307	16	29939877	G	A	G	A	-0.0705983	0.000224929	NA	0.558616	0.000211232	0.29	1.29799e-10	0.011	TRUE
			rs12704290	7	86427626	A	G	A	G	-0.106595	0.000678196	NA	0.115645	0.000328606	0.0389996	1.037e-10	0.0165	TRUE
			rs12826178	12	57622371	T	G	T	G	-0.167697	-0.000442947	NA	0.075006	0.000405549	0.27	5.29663e-12	0.0243	TRUE
			rs12887734	14	104046834	T	G	T	G	0.0871039	-0.000263253	NA	0.287432	0.000232239	0.26	1.17193e-13	0.0117	TRUE
			rs12903146	15	61854663	A	G	A	G	0.0648041	-9.4776e-06	NA	0.549167	0.000211034	0.96	1.03801e-09	0.0106	TRUE
			rs13217619	6	28306671	C	T	C	T	-0.219698	-0.00023138	NA	0.114359	0.000329246	0.48	1.43516e-29	0.0195	TRUE
			rs13240464	7	110898915	C	T	C	T	-0.0806025	-0.000154893	NA	0.332849	0.000222713	0.49	6.16169e-13	0.0112	TRUE
			rs140505938	1	150031490	T	C	T	C	-0.0908004	-0.000208073	NA	0.166148	0.000281905	0.46	9.33706e-10	0.0148	TRUE
			rs1498232	1	30433951	C	T	C	T	-0.0698991	0.000273277	NA	0.691672	0.000228095	0.23	1.28401e-09	0.0115	TRUE
			rs1501357	5	45364875	C	T	C	T	0.0765031	-0.000347752	NA	0.183658	0.000270599	0.2	1.236e-08	0.0134	TRUE
			rs16867576	5	88746331	G	A	G	A	-0.095801	-0.000293575	NA	0.134704	0.000307329	0.34	1.358e-08	0.0169	TRUE
			rs1702294	1	98501984	C	T	C	T	0.115703	0.000105168	NA	0.81193	0.000268507	0.7	2.79383e-17	0.0137	TRUE
			rs17194490	3	2547786	T	G	T	G	0.0970995	0.000172729	NA	0.164623	0.000284011	0.54	4.86519e-11	0.0148	TRUE
			rs2007044	12	2344960	G	A	G	A	0.0916001	0.000214109	NA	0.389869	0.000215248	0.32	2.62482e-17	0.0108	TRUE
			rs2053079	19	30987423	G	A	G	A	0.0733021	-0.000403326	NA	0.249467	0.000244117	0.0980009	3.78896e-09	0.0124	TRUE
			rs2068012	14	30190316	C	T	C	T	0.0689964	-0.000175323	NA	0.232233	0.000250397	0.48	4.142e-08	0.0126	TRUE
			rs215411	4	23423603	A	T	A	T	0.0648041	4.38959e-05	NA	0.325148	0.000224909	0.85	1.224e-08	0.0114	TRUE
			rs2332700	14	72417326	G	C	G	C	-0.0732969	3.1796e-05	NA	0.752002	0.000243458	0.9	1.68601e-09	0.0122	TRUE
			rs2514218	11	113392994	T	C	T	C	-0.0722052	7.58989e-05	NA	0.356148	0.000219996	0.73	4.091e-10	0.0116	TRUE
			rs2535627	3	52845105	C	T	C	T	-0.0701975	0.000122089	NA	0.463413	0.000211121	0.56	3.9564e-11	0.0106	TRUE
			rs2693698	14	99719219	G	A	G	A	0.0630037	0.000292629	NA	0.542026	0.000211889	0.17	1.37499e-08	0.0111	TRUE
			rs281768	2	200825240	T	A	T	A	-0.100397	-0.000359958	NA	0.804327	0.00026449	0.17	3.46817e-14	0.0132	TRUE
			rs2851447	12	123665113	C	G	C	G	-0.0909975	-0.000225363	NA	0.753729	0.000243777	0.36	2.18877e-14	0.0119	TRUE
			rs2905426	19	19478022	T	G	T	G	-0.0648052	7.57792e-05	NA	0.648571	0.000220191	0.73	6.92102e-09	0.0112	TRUE
			rs2909457	2	162845855	A	G	A	G	-0.0589966	0.000244067	NA	0.535078	0.000210615	0.25	4.37502e-08	0.0108	TRUE
			rs2945232	8	8098038	C	T	C	T	0.0605996	-0.000372009	NA	0.468132	0.000211303	0.0779992	2.034e-08	0.0108	TRUE
			rs301797	1	8487323	A	C	A	C	0.0682006	0.000199473	NA	0.339842	0.00022174	0.37	2.72402e-09	0.0115	TRUE
			rs34796896	3	180623255	A	G	A	G	-0.086397	-0.000200682	NA	0.208261	0.000258517	0.44	6.23448e-11	0.0132	TRUE
			rs35225200	4	103146888	C	A	C	A	0.144795	0.00041115	NA	0.083265	0.000391058	0.29	9.56093e-13	0.0203	TRUE
			rs36068923	8	111485761	G	A	G	A	0.0840014	0.000581353	NA	0.214192	0.000259746	0.025	1.04501e-10	0.013	TRUE
			rs3735025	7	137074844	C	T	C	T	-0.0636975	-5.91358e-05	NA	0.366516	0.000219776	0.79	7.75193e-09	0.011	TRUE
			rs3798869	6	84328660	A	G	A	G	-0.0648052	-0.000209992	NA	0.437394	0.000211605	0.32	1.153e-09	0.0106	TRUE
			rs3849046	5	137851192	T	C	T	C	0.0627025	0.000354392	NA	0.53291	0.000213547	0.0969996	4.83304e-09	0.0107	TRUE
			rs4129585	8	143312933	C	A	C	A	-0.0784044	0.000131365	NA	0.5609	0.000211396	0.53	2.02815e-13	0.0107	TRUE
			rs427230	20	62155111	T	C	T	C	0.116102	-4.9907e-05	NA	0.087333	0.000373999	0.89	4.028e-08	0.0211	TRUE
			rs4391122	5	60598543	G	A	G	A	0.0789025	-0.000139849	NA	0.501266	0.000210974	0.51	1.7338e-13	0.0107	TRUE
			rs4523957	17	2208899	T	G	T	G	0.0683033	-8.19839e-05	NA	0.640918	0.000219609	0.709999	1.03999e-09	0.0112	TRUE
			rs4648845	1	2387101	T	C	T	C	0.0690035	2.18197e-05	NA	0.484285	0.000211094	0.92	4.03302e-09	0.0117	TRUE
			rs4702	15	91426560	A	G	A	G	-0.0784049	0.000295075	NA	0.556447	0.000211168	0.16	2.29826e-12	0.0112	TRUE
			rs4766428	12	110723245	T	C	T	C	0.0684994	-0.000286815	NA	0.431628	0.000212965	0.18	7.093e-10	0.0111	TRUE
			rs56205728	15	40567237	A	G	A	G	0.0676026	0.000192085	NA	0.28646	0.000237948	0.42	4.92006e-08	0.0124	TRUE
			rs58120505	7	2029867	C	T	C	T	-0.080704	2.08908e-05	NA	0.434052	0.000211574	0.92	6.4254e-14	0.0108	TRUE
			rs59979824	2	193848340	A	C	A	C	-0.0663962	0.000298394	NA	0.340727	0.000222097	0.18	1.079e-08	0.0116	TRUE
			rs6065094	20	37453194	G	A	G	A	0.0741957	0.00043123	NA	0.675831	0.000224172	0.0539995	5.5195e-11	0.0113	TRUE
			rs6430095	2	146439945	A	G	A	G	0.080704	0.000101844	NA	0.18247	0.000273101	0.709999	1.20901e-08	0.0142	TRUE
			rs6704768	2	233592501	A	G	A	G	-0.0737972	0.000155576	NA	0.569468	0.000212087	0.46	3.14775e-12	0.0106	TRUE
			rs6984242	8	60700469	A	G	A	G	-0.0643999	3.94925e-05	NA	0.599311	0.000214257	0.85	1.758e-09	0.0107	TRUE
			rs7193419	16	63697134	C	T	C	T	-0.0597018	-0.000527729	NA	0.523832	0.00021057	0.012	1.588e-08	0.0106	TRUE
			rs73036062	11	133828187	A	G	A	G	-0.089695	0.000581816	NA	0.198312	0.000265422	0.0280001	2.14092e-11	0.0134	TRUE
			rs73229090	8	27442127	A	C	A	C	-0.0994999	-0.000155152	NA	0.117303	0.000329956	0.64	1.952e-08	0.0177	TRUE
			rs7405404	16	13749859	C	T	C	T	-0.0783027	-5.6643e-05	NA	0.774625	0.00025141	0.82	3.925e-10	0.0125	TRUE
			rs7432375	3	136288405	A	G	A	G	-0.0713993	-0.000316127	NA	0.397975	0.000214057	0.14	5.27351e-11	0.0109	TRUE
			rs75968099	3	36858583	T	C	T	C	0.078996	0.000200753	NA	0.346318	0.000221293	0.36	3.3861e-12	0.0113	TRUE
			rs7893279	10	18745105	G	T	G	T	-0.113097	-0.000835824	NA	0.115335	0.000330866	0.012	3.56205e-11	0.0171	TRUE
			rs7951870	11	46373311	C	T	C	T	0.0924991	-0.000525615	NA	0.170592	0.000278873	0.0589997	8.25277e-11	0.0142	TRUE
			rs8042374	15	78908032	G	A	G	A	-0.0874979	-0.000347697	NA	0.229122	0.000249763	0.16	1.86509e-12	0.0124	TRUE
			rs8044995	16	68189340	A	G	A	G	0.0777015	-0.000310037	NA	0.161304	0.000284989	0.28	3.26798e-08	0.0141	TRUE
			rs8082590	17	17958402	A	G	A	G	-0.0665993	0.000507534	NA	0.693326	0.000227469	0.0259998	6.84101e-09	0.0115	TRUE
			rs8139773	22	39975691	G	A	G	A	0.071002	4.80314e-05	NA	0.386919	0.000216803	0.82	1.356e-10	0.0111	TRUE
			rs832187	3	63833050	T	C	T	C	-0.0606952	-4.83839e-05	NA	0.633067	0.000218279	0.82	2.58399e-08	0.0109	TRUE
			rs9398171	6	108983527	T	C	T	C	-0.0636962	0.00018231	NA	0.710525	0.000231497	0.43	3.37303e-08	0.0115	TRUE
			rs9607782	22	41587556	A	T	A	T	0.087003	0.000289342	NA	0.255019	0.000241807	0.23	6.76239e-12	0.0127	TRUE
			rs9636107	18	53200117	G	A	G	A	0.0762009	0.000304895	NA	0.470927	0.000210801	0.15	9.09076e-13	0.0107	TRUE
		SF	rs10520163	4	170626552	C	T	C	T	-0.0608975	9.17739e-05	NA	0.499445	9.9289e-05	0.36	1.02e-08	0.0106	TRUE
			rs10791097	11	130718630	G	T	G	T	-0.0739008	-5.39315e-05	NA	0.526467	9.91806e-05	0.59	2.87607e-12	0.0106	TRUE
			rs11027857	11	24403620	A	G	A	G	0.0625991	-6.123e-05	NA	0.515509	9.87869e-05	0.54	3.21004e-09	0.0106	TRUE
			rs11682175	2	57987593	C	T	C	T	0.0741957	5.16274e-05	NA	0.473318	9.9222e-05	0.6	2.54273e-12	0.0106	TRUE
			rs11693094	2	185601420	T	C	T	C	-0.0733021	-6.67269e-05	NA	0.464675	9.92328e-05	0.5	7.13181e-12	0.0107	TRUE
			rs11740474	5	153680747	T	A	T	A	0.0610991	0.000327344	NA	0.41723	0.000100813	0.0012	3.93604e-08	0.0111	TRUE
			rs12129573	1	73768366	A	C	A	C	0.0693955	-8.47695e-05	NA	0.348794	0.000103587	0.41	2.34601e-10	0.011	TRUE
			rs12691307	16	29939877	G	A	G	A	-0.0705983	-4.4325e-05	NA	0.558616	9.94332e-05	0.66	1.29799e-10	0.011	TRUE
			rs12903146	15	61854663	A	G	A	G	0.0648041	1.02637e-05	NA	0.549167	9.93412e-05	0.92	1.03801e-09	0.0106	TRUE
			rs2007044	12	2344960	G	A	G	A	0.0916001	0.000216427	NA	0.389869	0.000101325	0.0329997	2.62482e-17	0.0108	TRUE
			rs2514218	11	113392994	T	C	T	C	-0.0722052	0.00011217	NA	0.356148	0.000103559	0.28	4.091e-10	0.0116	TRUE
			rs2535627	3	52845105	C	T	C	T	-0.0701975	-3.89895e-05	NA	0.463413	9.93809e-05	0.69	3.9564e-11	0.0106	TRUE
			rs2693698	14	99719219	G	A	G	A	0.0630037	0.000107445	NA	0.542026	9.97441e-05	0.28	1.37499e-08	0.0111	TRUE
			rs2905426	19	19478022	T	G	T	G	-0.0648052	-4.78221e-05	NA	0.648571	0.000103651	0.64	6.92102e-09	0.0112	TRUE
			rs2909457	2	162845855	A	G	A	G	-0.0589966	2.6365e-05	NA	0.535078	9.91438e-05	0.79	4.37502e-08	0.0108	TRUE
			rs2945232	8	8098038	C	T	C	T	0.0605996	4.13122e-06	NA	0.468132	9.94679e-05	0.97	2.034e-08	0.0108	TRUE
			rs301797	1	8487323	A	C	A	C	0.0682006	6.07504e-05	NA	0.339842	0.000104381	0.56	2.72402e-09	0.0115	TRUE
			rs3735025	7	137074844	C	T	C	T	-0.0636975	7.96733e-06	NA	0.366516	0.000103456	0.94	7.75193e-09	0.011	TRUE
			rs3798869	6	84328660	A	G	A	G	-0.0648052	-9.03699e-05	NA	0.437394	9.96099e-05	0.36	1.153e-09	0.0106	TRUE
			rs3849046	5	137851192	T	C	T	C	0.0627025	-0.000143379	NA	0.53291	0.000100523	0.15	4.83304e-09	0.0107	TRUE
			rs4129585	8	143312933	C	A	C	A	-0.0784044	-9.75856e-05	NA	0.5609	9.95119e-05	0.33	2.02815e-13	0.0107	TRUE
			rs4391122	5	60598543	G	A	G	A	0.0789025	-0.000151117	NA	0.501266	9.93122e-05	0.13	1.7338e-13	0.0107	TRUE
			rs4523957	17	2208899	T	G	T	G	0.0683033	-7.02643e-06	NA	0.640918	0.000103378	0.95	1.03999e-09	0.0112	TRUE
			rs4648845	1	2387101	T	C	T	C	0.0690035	-2.59688e-05	NA	0.484285	9.93696e-05	0.79	4.03302e-09	0.0117	TRUE
			rs4702	15	91426560	A	G	A	G	-0.0784049	8.89041e-05	NA	0.556447	9.94041e-05	0.37	2.29826e-12	0.0112	TRUE
			rs4766428	12	110723245	T	C	T	C	0.0684994	-6.51161e-05	NA	0.431628	0.00010025	0.52	7.093e-10	0.0111	TRUE
			rs58120505	7	2029867	C	T	C	T	-0.080704	-1.86567e-05	NA	0.434052	9.95957e-05	0.85	6.4254e-14	0.0108	TRUE
			rs59979824	2	193848340	A	C	A	C	-0.0663962	1.99425e-05	NA	0.340727	0.000104549	0.85	1.079e-08	0.0116	TRUE
			rs6704768	2	233592501	A	G	A	G	-0.0737972	5.245e-05	NA	0.569468	9.98368e-05	0.6	3.14775e-12	0.0106	TRUE
			rs6984242	8	60700469	A	G	A	G	-0.0643999	8.77069e-05	NA	0.599311	0.000100859	0.38	1.758e-09	0.0107	TRUE
			rs7193419	16	63697134	C	T	C	T	-0.0597018	-3.03552e-05	NA	0.523832	9.91217e-05	0.760001	1.588e-08	0.0106	TRUE
			rs7432375	3	136288405	A	G	A	G	-0.0713993	-0.000172319	NA	0.397975	0.000100763	0.0870001	5.27351e-11	0.0109	TRUE
			rs75968099	3	36858583	T	C	T	C	0.078996	-4.03969e-06	NA	0.346318	0.000104169	0.97	3.3861e-12	0.0113	TRUE
			rs8139773	22	39975691	G	A	G	A	0.071002	-2.02574e-05	NA	0.386919	0.000102056	0.84	1.356e-10	0.0111	TRUE
			rs832187	3	63833050	T	C	T	C	-0.0606952	-3.42051e-06	NA	0.633067	0.00010275	0.97	2.58399e-08	0.0109	TRUE
			rs9636107	18	53200117	G	A	G	A	0.0762009	-8.72977e-05	NA	0.470927	9.92302e-05	0.38	9.09076e-13	0.0107	TRUE
		LF	rs10520163	4	170626552	C	T	C	T	-0.0608975	9.41966e-05	NA	0.499445	0.000168259	0.58	1.02e-08	0.0106	TRUE
			rs10791097	11	130718630	G	T	G	T	-0.0739008	0.000274417	NA	0.526467	0.000168075	0.1	2.87607e-12	0.0106	TRUE
			rs11027857	11	24403620	A	G	A	G	0.0625991	-8.68661e-06	NA	0.515509	0.000167407	0.96	3.21004e-09	0.0106	TRUE
			rs1106568	4	176861301	A	G	A	G	-0.0694037	2.29157e-05	NA	0.758736	0.0001959	0.91	1.14501e-08	0.0122	TRUE
			rs11139497	9	84739941	A	T	A	T	0.0680044	-2.7506e-05	NA	0.327499	0.000178448	0.88	3.09001e-09	0.0115	TRUE
			rs11191419	10	104612335	A	T	A	T	-0.0979988	-5.26037e-05	NA	0.329064	0.000178142	0.77	9.23422e-18	0.0114	TRUE
			rs11210892	1	44100084	A	G	A	G	-0.0695001	-0.000128809	NA	0.674013	0.000178456	0.47	4.97004e-10	0.0112	TRUE
			rs11682175	2	57987593	C	T	C	T	0.0741957	0.000355359	NA	0.473318	0.000168144	0.0350002	2.54273e-12	0.0106	TRUE
			rs11693094	2	185601420	T	C	T	C	-0.0733021	-0.000330314	NA	0.464675	0.000168163	0.05	7.13181e-12	0.0107	TRUE
			rs11740474	5	153680747	T	A	T	A	0.0610991	0.000112795	NA	0.41723	0.000170842	0.51	3.93604e-08	0.0111	TRUE
			rs12129573	1	73768366	A	C	A	C	0.0693955	-0.000332644	NA	0.348794	0.000175542	0.0580003	2.34601e-10	0.011	TRUE
			rs12325245	16	58681393	T	A	T	A	0.0874005	0.00023667	NA	0.147999	0.000235829	0.32	1.149e-08	0.0153	TRUE
			rs12691307	16	29939877	G	A	G	A	-0.0705983	7.44965e-06	NA	0.558616	0.000168504	0.96	1.29799e-10	0.011	TRUE
			rs12887734	14	104046834	T	G	T	G	0.0871039	4.92325e-05	NA	0.287432	0.000185264	0.79	1.17193e-13	0.0117	TRUE
			rs12903146	15	61854663	A	G	A	G	0.0648041	1.39461e-06	NA	0.549167	0.000168346	0.99	1.03801e-09	0.0106	TRUE
			rs13240464	7	110898915	C	T	C	T	-0.0806025	-0.000108812	NA	0.332849	0.000177663	0.54	6.16169e-13	0.0112	TRUE
			rs140505938	1	150031490	T	C	T	C	-0.0908004	0.000169763	NA	0.166148	0.000224883	0.450001	9.33706e-10	0.0148	TRUE
			rs1498232	1	30433951	C	T	C	T	-0.0698991	0.000128438	NA	0.691672	0.000181958	0.48	1.28401e-09	0.0115	TRUE
			rs1501357	5	45364875	C	T	C	T	0.0765031	1.55973e-05	NA	0.183658	0.000215863	0.94	1.236e-08	0.0134	TRUE
			rs16867576	5	88746331	G	A	G	A	-0.095801	0.000339891	NA	0.134704	0.000245164	0.17	1.358e-08	0.0169	TRUE
			rs1702294	1	98501984	C	T	C	T	0.115703	-7.66888e-05	NA	0.81193	0.000214195	0.719999	2.79383e-17	0.0137	TRUE
			rs17194490	3	2547786	T	G	T	G	0.0970995	0.0002732	NA	0.164623	0.000226562	0.23	4.86519e-11	0.0148	TRUE
			rs2007044	12	2344960	G	A	G	A	0.0916001	0.000155336	NA	0.389869	0.000171709	0.37	2.62482e-17	0.0108	TRUE
			rs2053079	19	30987423	G	A	G	A	0.0733021	-0.000307326	NA	0.249467	0.000194738	0.11	3.78896e-09	0.0124	TRUE
			rs2068012	14	30190316	C	T	C	T	0.0689964	0.000390739	NA	0.232233	0.000199749	0.05	4.142e-08	0.0126	TRUE
			rs215411	4	23423603	A	T	A	T	0.0648041	-0.000186854	NA	0.325148	0.000179415	0.3	1.224e-08	0.0114	TRUE
			rs2332700	14	72417326	G	C	G	C	-0.0732969	2.88241e-05	NA	0.752002	0.000194214	0.88	1.68601e-09	0.0122	TRUE
			rs2514218	11	113392994	T	C	T	C	-0.0722052	0.000420537	NA	0.356148	0.000175494	0.017	4.091e-10	0.0116	TRUE
			rs2535627	3	52845105	C	T	C	T	-0.0701975	-8.49947e-05	NA	0.463413	0.000168416	0.61	3.9564e-11	0.0106	TRUE
			rs2693698	14	99719219	G	A	G	A	0.0630037	-6.8179e-05	NA	0.542026	0.000169031	0.69	1.37499e-08	0.0111	TRUE
			rs281768	2	200825240	T	A	T	A	-0.100397	-0.000200512	NA	0.804327	0.000210989	0.34	3.46817e-14	0.0132	TRUE
			rs2851447	12	123665113	C	G	C	G	-0.0909975	-0.000164212	NA	0.753729	0.000194467	0.4	2.18877e-14	0.0119	TRUE
			rs2905426	19	19478022	T	G	T	G	-0.0648052	-9.66208e-05	NA	0.648571	0.000175652	0.58	6.92102e-09	0.0112	TRUE
			rs2909457	2	162845855	A	G	A	G	-0.0589966	0.000155835	NA	0.535078	0.000168012	0.35	4.37502e-08	0.0108	TRUE
			rs2945232	8	8098038	C	T	C	T	0.0605996	0.000229931	NA	0.468132	0.000168561	0.17	2.034e-08	0.0108	TRUE
			rs301797	1	8487323	A	C	A	C	0.0682006	0.000234104	NA	0.339842	0.000176888	0.19	2.72402e-09	0.0115	TRUE
			rs34796896	3	180623255	A	G	A	G	-0.086397	-3.93727e-05	NA	0.208261	0.000206225	0.85	6.23448e-11	0.0132	TRUE
			rs36068923	8	111485761	G	A	G	A	0.0840014	-5.78647e-05	NA	0.214192	0.000207206	0.780001	1.04501e-10	0.013	TRUE
			rs3735025	7	137074844	C	T	C	T	-0.0636975	0.00014051	NA	0.366516	0.00017532	0.42	7.75193e-09	0.011	TRUE
			rs3798869	6	84328660	A	G	A	G	-0.0648052	-9.57721e-05	NA	0.437394	0.000168802	0.57	1.153e-09	0.0106	TRUE
			rs3849046	5	137851192	T	C	T	C	0.0627025	0.000167417	NA	0.53291	0.000170351	0.33	4.83304e-09	0.0107	TRUE
			rs4129585	8	143312933	C	A	C	A	-0.0784044	0.000169738	NA	0.5609	0.000168636	0.31	2.02815e-13	0.0107	TRUE
			rs4391122	5	60598543	G	A	G	A	0.0789025	-0.000176487	NA	0.501266	0.000168298	0.29	1.7338e-13	0.0107	TRUE
			rs4523957	17	2208899	T	G	T	G	0.0683033	0.000110367	NA	0.640918	0.000175187	0.53	1.03999e-09	0.0112	TRUE
			rs4648845	1	2387101	T	C	T	C	0.0690035	1.8512e-05	NA	0.484285	0.000168395	0.91	4.03302e-09	0.0117	TRUE
			rs4702	15	91426560	A	G	A	G	-0.0784049	0.000170569	NA	0.556447	0.000168453	0.31	2.29826e-12	0.0112	TRUE
			rs4766428	12	110723245	T	C	T	C	0.0684994	0.000266487	NA	0.431628	0.000169888	0.12	7.093e-10	0.0111	TRUE
			rs56205728	15	40567237	A	G	A	G	0.0676026	0.000437651	NA	0.28646	0.000189816	0.021	4.92006e-08	0.0124	TRUE
			rs58120505	7	2029867	C	T	C	T	-0.080704	8.10051e-05	NA	0.434052	0.000168778	0.630001	6.4254e-14	0.0108	TRUE
			rs59979824	2	193848340	A	C	A	C	-0.0663962	-0.000163387	NA	0.340727	0.000177171	0.36	1.079e-08	0.0116	TRUE
			rs6065094	20	37453194	G	A	G	A	0.0741957	6.38121e-05	NA	0.675831	0.000178827	0.719999	5.5195e-11	0.0113	TRUE
			rs6430095	2	146439945	A	G	A	G	0.080704	-3.64862e-06	NA	0.18247	0.000217858	0.99	1.20901e-08	0.0142	TRUE
			rs6704768	2	233592501	A	G	A	G	-0.0737972	0.00015774	NA	0.569468	0.000169186	0.35	3.14775e-12	0.0106	TRUE
			rs6984242	8	60700469	A	G	A	G	-0.0643999	0.000130083	NA	0.599311	0.000170918	0.450001	1.758e-09	0.0107	TRUE
			rs7193419	16	63697134	C	T	C	T	-0.0597018	-0.000159952	NA	0.523832	0.000167976	0.34	1.588e-08	0.0106	TRUE
			rs73036062	11	133828187	A	G	A	G	-0.089695	0.000136616	NA	0.198312	0.000211731	0.52	2.14092e-11	0.0134	TRUE
			rs73229090	8	27442127	A	C	A	C	-0.0994999	-0.000326024	NA	0.117303	0.000263214	0.22	1.952e-08	0.0177	TRUE
			rs7405404	16	13749859	C	T	C	T	-0.0783027	-0.000144188	NA	0.774625	0.000200555	0.47	3.925e-10	0.0125	TRUE
			rs7432375	3	136288405	A	G	A	G	-0.0713993	2.37688e-05	NA	0.397975	0.000170758	0.89	5.27351e-11	0.0109	TRUE
			rs75968099	3	36858583	T	C	T	C	0.078996	0.000258787	NA	0.346318	0.00017653	0.14	3.3861e-12	0.0113	TRUE
			rs7951870	11	46373311	C	T	C	T	0.0924991	2.14046e-06	NA	0.170592	0.000222461	0.99	8.25277e-11	0.0142	TRUE
			rs8042374	15	78908032	G	A	G	A	-0.0874979	-4.77746e-06	NA	0.229122	0.000199241	0.98	1.86509e-12	0.0124	TRUE
			rs8044995	16	68189340	A	G	A	G	0.0777015	6.24969e-05	NA	0.161304	0.000227342	0.780001	3.26798e-08	0.0141	TRUE
			rs8082590	17	17958402	A	G	A	G	-0.0665993	-0.00015302	NA	0.693326	0.000181457	0.4	6.84101e-09	0.0115	TRUE
			rs8139773	22	39975691	G	A	G	A	0.071002	0.000165158	NA	0.386919	0.000172948	0.34	1.356e-10	0.0111	TRUE
			rs832187	3	63833050	T	C	T	C	-0.0606952	9.22409e-05	NA	0.633067	0.000174126	0.6	2.58399e-08	0.0109	TRUE
			rs9398171	6	108983527	T	C	T	C	-0.0636962	9.59557e-05	NA	0.710525	0.00018467	0.6	3.37303e-08	0.0115	TRUE
			rs9607782	22	41587556	A	T	A	T	0.087003	-0.000155837	NA	0.255019	0.000192894	0.42	6.76239e-12	0.0127	TRUE
			rs9636107	18	53200117	G	A	G	A	0.0762009	4.74039e-05	NA	0.470927	0.00016816	0.780001	9.09076e-13	0.0107	TRUE
		HF	rs10520163	4	170626552	C	T	C	T	-0.0608975	-8.9579e-05	NA	0.499883	0.000148663	0.55	1.02e-08	0.0106	TRUE
			rs10791097	11	130718630	G	T	G	T	-0.0739008	-0.000165047	NA	0.525772	0.000148563	0.27	2.87607e-12	0.0106	TRUE
			rs11027857	11	24403620	A	G	A	G	0.0625991	0.000187641	NA	0.515577	0.00014788	0.2	3.21004e-09	0.0106	TRUE
			rs1106568	4	176861301	A	G	A	G	-0.0694037	-3.07525e-05	NA	0.758869	0.000173067	0.86	1.14501e-08	0.0122	TRUE
			rs11139497	9	84739941	A	T	A	T	0.0680044	0.000241179	NA	0.327277	0.000157408	0.13	3.09001e-09	0.0115	TRUE
			rs11191419	10	104612335	A	T	A	T	-0.0979988	-0.000211025	NA	0.32897	0.000157508	0.18	9.23422e-18	0.0114	TRUE
			rs11210892	1	44100084	A	G	A	G	-0.0695001	-4.18754e-05	NA	0.674303	0.000157708	0.79	4.97004e-10	0.0112	TRUE
			rs11682175	2	57987593	C	T	C	T	0.0741957	1.28173e-05	NA	0.473257	0.000148481	0.93	2.54273e-12	0.0106	TRUE
			rs11693094	2	185601420	T	C	T	C	-0.0733021	-0.000157515	NA	0.465294	0.000148521	0.29	7.13181e-12	0.0107	TRUE
			rs117074560	6	96459651	T	C	T	C	-0.156595	0.000493311	NA	0.050442	0.000337811	0.14	1.661e-08	0.0277	TRUE
			rs11740474	5	153680747	T	A	T	A	0.0610991	-5.12609e-05	NA	0.416902	0.000150856	0.73	3.93604e-08	0.0111	TRUE
			rs12129573	1	73768366	A	C	A	C	0.0693955	0.000169313	NA	0.348176	0.000155033	0.27	2.34601e-10	0.011	TRUE
			rs12325245	16	58681393	T	A	T	A	0.0874005	4.3103e-06	NA	0.147825	0.000208354	0.98	1.149e-08	0.0153	TRUE
			rs12691307	16	29939877	G	A	G	A	-0.0705983	0.000166803	NA	0.559883	0.000148855	0.26	1.29799e-10	0.011	TRUE
			rs12704290	7	86427626	A	G	A	G	-0.106595	0.000296396	NA	0.115636	0.000231401	0.2	1.037e-10	0.0165	TRUE
			rs12826178	12	57622371	T	G	T	G	-0.167697	-6.93575e-05	NA	0.075066	0.000285623	0.81	5.29663e-12	0.0243	TRUE
			rs12887734	14	104046834	T	G	T	G	0.0871039	-0.000155607	NA	0.287733	0.000163608	0.34	1.17193e-13	0.0117	TRUE
			rs12903146	15	61854663	A	G	A	G	0.0648041	-0.000132924	NA	0.548986	0.000148875	0.37	1.03801e-09	0.0106	TRUE
			rs13217619	6	28306671	C	T	C	T	-0.219698	-2.90884e-05	NA	0.114729	0.000231777	0.9	1.43516e-29	0.0195	TRUE
			rs13240464	7	110898915	C	T	C	T	-0.0806025	-0.000118484	NA	0.332655	0.000156942	0.450001	6.16169e-13	0.0112	TRUE
			rs140505938	1	150031490	T	C	T	C	-0.0908004	-6.45358e-05	NA	0.166297	0.000198629	0.75	9.33706e-10	0.0148	TRUE
			rs1498232	1	30433951	C	T	C	T	-0.0698991	0.000165078	NA	0.692299	0.000160813	0.3	1.28401e-09	0.0115	TRUE
			rs1501357	5	45364875	C	T	C	T	0.0765031	-0.000287637	NA	0.183697	0.000190599	0.13	1.236e-08	0.0134	TRUE
			rs16867576	5	88746331	G	A	G	A	-0.095801	0.000249791	NA	0.134413	0.000216831	0.25	1.358e-08	0.0169	TRUE
			rs1702294	1	98501984	C	T	C	T	0.115703	0.000234148	NA	0.811915	0.000189329	0.22	2.79383e-17	0.0137	TRUE
			rs17194490	3	2547786	T	G	T	G	0.0970995	0.000146962	NA	0.164631	0.000200064	0.46	4.86519e-11	0.0148	TRUE
			rs2007044	12	2344960	G	A	G	A	0.0916001	-0.00012907	NA	0.390209	0.000151726	0.39	2.62482e-17	0.0108	TRUE
			rs2053079	19	30987423	G	A	G	A	0.0733021	-0.000193421	NA	0.251124	0.000171552	0.26	3.78896e-09	0.0124	TRUE
			rs2068012	14	30190316	C	T	C	T	0.0689964	-0.000138555	NA	0.232547	0.000176379	0.43	4.142e-08	0.0126	TRUE
			rs215411	4	23423603	A	T	A	T	0.0648041	-0.000312689	NA	0.32553	0.000158447	0.0479999	1.224e-08	0.0114	TRUE
			rs2332700	14	72417326	G	C	G	C	-0.0732969	0.000228933	NA	0.752615	0.000171849	0.18	1.68601e-09	0.0122	TRUE
			rs2514218	11	113392994	T	C	T	C	-0.0722052	-0.000113988	NA	0.355209	0.00015497	0.46	4.091e-10	0.0116	TRUE
			rs2535627	3	52845105	C	T	C	T	-0.0701975	-0.000134362	NA	0.462978	0.00014888	0.37	3.9564e-11	0.0106	TRUE
			rs2693698	14	99719219	G	A	G	A	0.0630037	0.000180383	NA	0.542666	0.000149314	0.23	1.37499e-08	0.0111	TRUE
			rs281768	2	200825240	T	A	T	A	-0.100397	-0.000186037	NA	0.803731	0.0001863	0.32	3.46817e-14	0.0132	TRUE
			rs2851447	12	123665113	C	G	C	G	-0.0909975	0.000104383	NA	0.753662	0.00017173	0.54	2.18877e-14	0.0119	TRUE
			rs2905426	19	19478022	T	G	T	G	-0.0648052	-0.000265613	NA	0.649527	0.000155257	0.0870001	6.92102e-09	0.0112	TRUE
			rs2909457	2	162845855	A	G	A	G	-0.0589966	8.53879e-05	NA	0.534953	0.00014836	0.56	4.37502e-08	0.0108	TRUE
			rs2945232	8	8098038	C	T	C	T	0.0605996	-8.56515e-05	NA	0.468204	0.000148961	0.57	2.034e-08	0.0108	TRUE
			rs301797	1	8487323	A	C	A	C	0.0682006	0.000111077	NA	0.341293	0.000156242	0.48	2.72402e-09	0.0115	TRUE
			rs34796896	3	180623255	A	G	A	G	-0.086397	0.000101283	NA	0.209003	0.000181838	0.58	6.23448e-11	0.0132	TRUE
			rs35225200	4	103146888	C	A	C	A	0.144795	-0.000102382	NA	0.083523	0.000275221	0.709999	9.56093e-13	0.0203	TRUE
			rs36068923	8	111485761	G	A	G	A	0.0840014	-1.52322e-06	NA	0.214609	0.000182995	0.99	1.04501e-10	0.013	TRUE
			rs3735025	7	137074844	C	T	C	T	-0.0636975	0.000127892	NA	0.366729	0.00015495	0.41	7.75193e-09	0.011	TRUE
			rs3798869	6	84328660	A	G	A	G	-0.0648052	-0.000294098	NA	0.438135	0.00014901	0.0479999	1.153e-09	0.0106	TRUE
			rs3849046	5	137851192	T	C	T	C	0.0627025	-0.000125318	NA	0.533444	0.000150515	0.41	4.83304e-09	0.0107	TRUE
			rs4129585	8	143312933	C	A	C	A	-0.0784044	0.000448948	NA	0.560813	0.000148931	0.00259998	2.02815e-13	0.0107	TRUE
			rs427230	20	62155111	T	C	T	C	0.116102	-0.000181478	NA	0.087631	0.000263206	0.49	4.028e-08	0.0211	TRUE
			rs4391122	5	60598543	G	A	G	A	0.0789025	4.65433e-05	NA	0.501512	0.000148804	0.75	1.7338e-13	0.0107	TRUE
			rs4523957	17	2208899	T	G	T	G	0.0683033	-6.35721e-05	NA	0.641108	0.00015469	0.68	1.03999e-09	0.0112	TRUE
			rs4648845	1	2387101	T	C	T	C	0.0690035	-0.000158587	NA	0.484698	0.000148664	0.29	4.03302e-09	0.0117	TRUE
			rs4702	15	91426560	A	G	A	G	-0.0784049	-6.85231e-05	NA	0.556656	0.000148945	0.649999	2.29826e-12	0.0112	TRUE
			rs4766428	12	110723245	T	C	T	C	0.0684994	0.00010662	NA	0.431117	0.000150168	0.48	7.093e-10	0.0111	TRUE
			rs56205728	15	40567237	A	G	A	G	0.0676026	-0.00033313	NA	0.286896	0.000167534	0.0470002	4.92006e-08	0.0124	TRUE
			rs58120505	7	2029867	C	T	C	T	-0.080704	-9.49986e-05	NA	0.435982	0.000149104	0.52	6.4254e-14	0.0108	TRUE
			rs59979824	2	193848340	A	C	A	C	-0.0663962	6.98015e-05	NA	0.34078	0.000156445	0.66	1.079e-08	0.0116	TRUE
			rs6065094	20	37453194	G	A	G	A	0.0741957	0.000452586	NA	0.676354	0.000158004	0.00420001	5.5195e-11	0.0113	TRUE
			rs6430095	2	146439945	A	G	A	G	0.080704	-7.3819e-05	NA	0.182472	0.000192488	0.7	1.20901e-08	0.0142	TRUE
			rs6704768	2	233592501	A	G	A	G	-0.0737972	8.45038e-05	NA	0.570024	0.000149438	0.57	3.14775e-12	0.0106	TRUE
			rs6984242	8	60700469	A	G	A	G	-0.0643999	1.69517e-05	NA	0.599066	0.000150902	0.91	1.758e-09	0.0107	TRUE
			rs7193419	16	63697134	C	T	C	T	-0.0597018	-1.019e-05	NA	0.523663	0.000148537	0.95	1.588e-08	0.0106	TRUE
			rs72986630	19	11849736	T	C	T	C	0.145104	6.10481e-05	NA	0.064371	0.00031217	0.84	4.63596e-08	0.0266	TRUE
			rs73036062	11	133828187	A	G	A	G	-0.089695	-7.74801e-05	NA	0.19792	0.000187146	0.68	2.14092e-11	0.0134	TRUE
			rs73229090	8	27442127	A	C	A	C	-0.0994999	7.17663e-05	NA	0.117065	0.000232745	0.760001	1.952e-08	0.0177	TRUE
			rs7405404	16	13749859	C	T	C	T	-0.0783027	-0.000127427	NA	0.775014	0.000177219	0.47	3.925e-10	0.0125	TRUE
			rs7432375	3	136288405	A	G	A	G	-0.0713993	-8.79711e-05	NA	0.397776	0.00015083	0.56	5.27351e-11	0.0109	TRUE
			rs75968099	3	36858583	T	C	T	C	0.078996	-0.000117484	NA	0.345631	0.00015591	0.450001	3.3861e-12	0.0113	TRUE
			rs77149735	1	243555105	A	G	A	G	0.284502	0.000988522	NA	0.026588	0.000477511	0.0379997	4.40403e-09	0.0485	TRUE
			rs7893279	10	18745105	G	T	G	T	-0.113097	0.000107954	NA	0.115121	0.000233208	0.64	3.56205e-11	0.0171	TRUE
			rs7951870	11	46373311	C	T	C	T	0.0924991	-7.47638e-05	NA	0.170142	0.000196833	0.7	8.25277e-11	0.0142	TRUE
			rs8042374	15	78908032	G	A	G	A	-0.0874979	0.000399027	NA	0.22856	0.000176158	0.0239999	1.86509e-12	0.0124	TRUE
			rs8044995	16	68189340	A	G	A	G	0.0777015	-5.48965e-05	NA	0.161801	0.000200558	0.780001	3.26798e-08	0.0141	TRUE
			rs8082590	17	17958402	A	G	A	G	-0.0665993	0.000113583	NA	0.693844	0.000160335	0.48	6.84101e-09	0.0115	TRUE
			rs8139773	22	39975691	G	A	G	A	0.071002	8.37371e-05	NA	0.386444	0.000152639	0.58	1.356e-10	0.0111	TRUE
			rs832187	3	63833050	T	C	T	C	-0.0606952	-5.69559e-05	NA	0.632719	0.000153769	0.709999	2.58399e-08	0.0109	TRUE
			rs9398171	6	108983527	T	C	T	C	-0.0636962	-0.000195219	NA	0.710619	0.000163113	0.23	3.37303e-08	0.0115	TRUE
			rs9607782	22	41587556	A	T	A	T	0.087003	0.00014258	NA	0.255768	0.000170206	0.4	6.76239e-12	0.0127	TRUE
			rs9636107	18	53200117	G	A	G	A	0.0762009	0.000193027	NA	0.470009	0.000148611	0.19	9.09076e-13	0.0107	TRUE
		OPF	rs10520163	4	170626552	C	T	C	T	-0.0608975	-0.0196	NA	0.6187	0.0539	0.716199	1.02e-08	0.0106	TRUE
			rs10791097	11	130718630	G	T	G	T	-0.0739008	0.0172	NA	0.5021	0.0522	0.7422	2.87607e-12	0.0106	TRUE
			rs11027857	11	24403620	A	G	A	G	0.0625991	0.0181	NA	0.6098	0.0536	0.7358	3.21004e-09	0.0106	TRUE
			rs1106568	4	176861301	A	G	A	G	-0.0694037	-0.0575	NA	0.7572	0.0608	0.3445	1.14501e-08	0.0122	TRUE
			rs11139497	9	84739941	A	T	A	T	0.0680044	-0.0899	NA	0.2396	0.0606	0.1377	3.09001e-09	0.0115	TRUE
			rs11191419	10	104612335	A	T	A	T	-0.0979988	-0.0949	NA	0.3271	0.0552	0.0857196	9.23422e-18	0.0114	TRUE
			rs11210892	1	44100084	A	G	A	G	-0.0695001	0.0335	NA	0.6731	0.0556	0.5465	4.97004e-10	0.0112	TRUE
			rs11682175	2	57987593	C	T	C	T	0.0741957	0.0119	NA	0.4008	0.0532	0.8226	2.54273e-12	0.0106	TRUE
			rs11693094	2	185601420	T	C	T	C	-0.0733021	-0.0335	NA	0.4538	0.0524	0.522801	7.13181e-12	0.0107	TRUE
			rs117074560	6	96459651	T	C	T	C	-0.156595	-0.1069	NA	0.04867	0.1213	0.3782	1.661e-08	0.0277	TRUE
			rs11740474	5	153680747	T	A	T	A	0.0610991	0.0662	NA	0.3934	0.0531	0.2123	3.93604e-08	0.0111	TRUE
			rs12129573	1	73768366	A	C	A	C	0.0693955	0.017	NA	0.3561	0.0542	0.7539	2.34601e-10	0.011	TRUE
			rs12325245	16	58681393	T	A	T	A	0.0874005	0.0732	NA	0.1339	0.076	0.3358	1.149e-08	0.0153	TRUE
			rs12691307	16	29939877	G	A	G	A	-0.0705983	0.0555	NA	0.5256	0.0523	0.2888	1.29799e-10	0.011	TRUE
			rs12704290	7	86427626	A	G	A	G	-0.106595	0.0011	NA	0.1195	0.0799	0.989	1.037e-10	0.0165	TRUE
			rs12826178	12	57622371	T	G	T	G	-0.167697	0.0089	NA	0.116	0.0825	0.9142	5.29663e-12	0.0243	TRUE
			rs13217619	6	28306671	C	T	C	T	-0.219698	0.0461	NA	0.05009	0.1235	0.709	1.43516e-29	0.0195	TRUE
			rs13240464	7	110898915	C	T	C	T	-0.0806025	0.0577	NA	0.3553	0.0546	0.2908	6.16169e-13	0.0112	TRUE
			rs140505938	1	150031490	T	C	T	C	-0.0908004	0.0663	NA	0.1453	0.0738	0.3688	9.33706e-10	0.0148	TRUE
			rs1498232	1	30433951	C	T	C	T	-0.0698991	-0.0127	NA	0.7222	0.0583	0.8277	1.28401e-09	0.0115	TRUE
			rs1501357	5	45364875	C	T	C	T	0.0765031	-0.04	NA	0.1797	0.0679	0.5565	1.236e-08	0.0134	TRUE
			rs16867576	5	88746331	G	A	G	A	-0.095801	0.0724	NA	0.1108	0.0834	0.3854	1.358e-08	0.0169	TRUE
			rs1702294	1	98501984	C	T	C	T	0.115703	-0.0256	NA	0.729	0.0586	0.6622	2.79383e-17	0.0137	TRUE
			rs17194490	3	2547786	T	G	T	G	0.0970995	0.1512	NA	0.1402	0.0745	0.0423604	4.86519e-11	0.0148	TRUE
			rs2007044	12	2344960	G	A	G	A	0.0916001	-0.0252	NA	0.3453	0.0548	0.6462	2.62482e-17	0.0108	TRUE
			rs2053079	19	30987423	G	A	G	A	0.0733021	0.0936	NA	0.2601	0.0596	0.1165	3.78896e-09	0.0124	TRUE
			rs2068012	14	30190316	C	T	C	T	0.0689964	-0.0462	NA	0.2329	0.0616	0.4533	4.142e-08	0.0126	TRUE
			rs215411	4	23423603	A	T	A	T	0.0648041	0.0872	NA	0.3425	0.0545	0.1096	1.224e-08	0.0114	TRUE
			rs2332700	14	72417326	G	C	G	C	-0.0732969	-0.033	NA	0.7295	0.0589	0.575	1.68601e-09	0.0122	TRUE
			rs2514218	11	113392994	T	C	T	C	-0.0722052	0.0861	NA	0.2034	0.0648	0.184	4.091e-10	0.0116	TRUE
			rs2535627	3	52845105	C	T	C	T	-0.0701975	0.0532	NA	0.4725	0.0522	0.3087	3.9564e-11	0.0106	TRUE
			rs2693698	14	99719219	G	A	G	A	0.0630037	-0.0426	NA	0.5825	0.0526	0.4179	1.37499e-08	0.0111	TRUE
			rs2851447	12	123665113	C	G	C	G	-0.0909975	-0.029	NA	0.7867	0.0643	0.6519	2.18877e-14	0.0119	TRUE
			rs2905426	19	19478022	T	G	T	G	-0.0648052	-0.0133	NA	0.7199	0.0579	0.819	6.92102e-09	0.0112	TRUE
			rs2909457	2	162845855	A	G	A	G	-0.0589966	0.007	NA	0.6458	0.0546	0.8975	4.37502e-08	0.0108	TRUE
			rs2945232	8	8098038	C	T	C	T	0.0605996	0.0488	NA	0.5658	0.0886	0.5814	2.034e-08	0.0108	TRUE
			rs2973155	5	152608619	C	T	C	T	0.067305	0.0448	NA	0.6177	0.0538	0.4052	1.01599e-09	0.011	TRUE
			rs301797	1	8487323	A	C	A	C	0.0682006	0.0373	NA	0.366	0.0541	0.490801	2.72402e-09	0.0115	TRUE
			rs35225200	4	103146888	C	A	C	A	0.144795	-0.2314	NA	0.02139	0.1837	0.2077	9.56093e-13	0.0203	TRUE
			rs36068923	8	111485761	G	A	G	A	0.0840014	0.0911	NA	0.1527	0.0719	0.2051	1.04501e-10	0.013	TRUE
			rs3735025	7	137074844	C	T	C	T	-0.0636975	0.0117	NA	0.3444	0.0547	0.8303	7.75193e-09	0.011	TRUE
			rs3798869	6	84328660	A	G	A	G	-0.0648052	-0.0666	NA	0.487	0.052	0.2	1.153e-09	0.0106	TRUE
			rs3849046	5	137851192	T	C	T	C	0.0627025	0.0165	NA	0.6114	0.0536	0.7582	4.83304e-09	0.0107	TRUE
			rs4129585	8	143312933	C	A	C	A	-0.0784044	0.032	NA	0.5973	0.0531	0.5467	2.02815e-13	0.0107	TRUE
			rs427230	20	62155111	T	C	T	C	0.116102	0.0121	NA	0.1469	0.0736	0.8693	4.028e-08	0.0211	TRUE
			rs4391122	5	60598543	G	A	G	A	0.0789025	0.0547	NA	0.4649	0.0521	0.2934	1.7338e-13	0.0107	TRUE
			rs4523957	17	2208899	T	G	T	G	0.0683033	-0.0075	NA	0.615	0.0533	0.8886	1.03999e-09	0.0112	TRUE
			rs4648845	1	2387101	T	C	T	C	0.0690035	0.0235	NA	0.5636	0.0528	0.655799	4.03302e-09	0.0117	TRUE
			rs4702	15	91426560	A	G	A	G	-0.0784049	-0.0642	NA	0.5297	0.0526	0.222	2.29826e-12	0.0112	TRUE
			rs4766428	12	110723245	T	C	T	C	0.0684994	0.0773	NA	0.4406	0.0526	0.1415	7.093e-10	0.0111	TRUE
			rs56205728	15	40567237	A	G	A	G	0.0676026	-0.0015	NA	0.2393	0.0617	0.9807	4.92006e-08	0.0124	TRUE
			rs58120505	7	2029867	C	T	C	T	-0.080704	-0.0427	NA	0.3496	0.0544	0.4326	6.4254e-14	0.0108	TRUE
			rs59979824	2	193848340	A	C	A	C	-0.0663962	-0.0628	NA	0.3078	0.0565	0.267	1.079e-08	0.0116	TRUE
			rs6065094	20	37453194	G	A	G	A	0.0741957	-0.0653	NA	0.6539	0.0549	0.2342	5.5195e-11	0.0113	TRUE
			rs6430095	2	146439945	A	G	A	G	0.080704	-0.0511	NA	0.164	0.0712	0.4724	1.20901e-08	0.0142	TRUE
			rs6704768	2	233592501	A	G	A	G	-0.0737972	-0.004	NA	0.5213	0.0519	0.9379	3.14775e-12	0.0106	TRUE
			rs6984242	8	60700469	A	G	A	G	-0.0643999	-0.0507	NA	0.5699	0.0526	0.335	1.758e-09	0.0107	TRUE
			rs7193419	16	63697134	C	T	C	T	-0.0597018	0.0219	NA	0.461	0.0522	0.674899	1.588e-08	0.0106	TRUE
			rs72986630	19	11849736	T	C	T	C	0.145104	0.0007	NA	0.06256	0.108	0.9947	4.63596e-08	0.0266	TRUE
			rs73036062	11	133828187	A	G	A	G	-0.089695	0.0096	NA	0.2885	0.0577	0.8675	2.14092e-11	0.0134	TRUE
			rs73229090	8	27442127	A	C	A	C	-0.0994999	-0.0041	NA	0.09504	0.0884	0.9633	1.952e-08	0.0177	TRUE
			rs7405404	16	13749859	C	T	C	T	-0.0783027	0.052	NA	0.7646	0.0611	0.395	3.925e-10	0.0125	TRUE
			rs7432375	3	136288405	A	G	A	G	-0.0713993	0.0739	NA	0.5387	0.0521	0.1564	5.27351e-11	0.0109	TRUE
			rs75968099	3	36858583	T	C	T	C	0.078996	0.0718	NA	0.313	0.0565	0.2038	3.3861e-12	0.0113	TRUE
			rs77149735	1	243555105	A	G	A	G	0.284502	-0.1544	NA	0.05229	0.1181	0.191	4.40403e-09	0.0485	TRUE
			rs7819570	8	89588626	T	G	T	G	0.0770999	0.0693	NA	0.1558	0.0719	0.3353	1.89898e-08	0.0137	TRUE
			rs7893279	10	18745105	G	T	G	T	-0.113097	0.0932	NA	0.1383	0.0759	0.2195	3.56205e-11	0.0171	TRUE
			rs7951870	11	46373311	C	T	C	T	0.0924991	0.0065	NA	0.1265	0.0782	0.9333	8.25277e-11	0.0142	TRUE
			rs8042374	15	78908032	G	A	G	A	-0.0874979	0.0268	NA	0.2847	0.0573	0.6393	1.86509e-12	0.0124	TRUE
			rs8044995	16	68189340	A	G	A	G	0.0777015	-0.0281	NA	0.1705	0.0693	0.6851	3.26798e-08	0.0141	TRUE
			rs8082590	17	17958402	A	G	A	G	-0.0665993	0.1149	NA	0.6254	0.0538	0.0327303	6.84101e-09	0.0115	TRUE
			rs8139773	22	39975691	G	A	G	A	0.071002	0.0798	NA	0.4316	0.0529	0.1316	1.356e-10	0.0111	TRUE
			rs832187	3	63833050	T	C	T	C	-0.0606952	0.0183	NA	0.6382	0.054	0.7349	2.58399e-08	0.0109	TRUE
			rs9398171	6	108983527	T	C	T	C	-0.0636962	0.0399	NA	0.6381	0.0541	0.4609	3.37303e-08	0.0115	TRUE
			rs9636107	18	53200117	G	A	G	A	0.0762009	-0.1065	NA	0.4606	0.052	0.0407699	9.09076e-13	0.0107	TRUE
		OP	rs10520163	4	170626552	C	T	C	T	-0.0608975	-0.0083	NA	0.6189	0.0269	0.756599	1.02e-08	0.0106	TRUE
			rs10791097	11	130718630	G	T	G	T	-0.0739008	-0.046	NA	0.5026	0.0259	0.0763906	2.87607e-12	0.0106	TRUE
			rs11027857	11	24403620	A	G	A	G	0.0625991	0.0171	NA	0.6097	0.0266	0.5211	3.21004e-09	0.0106	TRUE
			rs1106568	4	176861301	A	G	A	G	-0.0694037	-0.0696	NA	0.7571	0.0303	0.02173	1.14501e-08	0.0122	TRUE
			rs11139497	9	84739941	A	T	A	T	0.0680044	-0.008	NA	0.2394	0.0303	0.7904	3.09001e-09	0.0115	TRUE
			rs11191419	10	104612335	A	T	A	T	-0.0979988	-0.0464	NA	0.3271	0.0276	0.0921595	9.23422e-18	0.0114	TRUE
			rs11210892	1	44100084	A	G	A	G	-0.0695001	0.0027	NA	0.673	0.0276	0.923	4.97004e-10	0.0112	TRUE
			rs11682175	2	57987593	C	T	C	T	0.0741957	0.0024	NA	0.4011	0.0266	0.9287	2.54273e-12	0.0106	TRUE
			rs11693094	2	185601420	T	C	T	C	-0.0733021	-0.0095	NA	0.4534	0.026	0.715599	7.13181e-12	0.0107	TRUE
			rs117074560	6	96459651	T	C	T	C	-0.156595	-0.0249	NA	0.04874	0.0602	0.6799	1.661e-08	0.0277	TRUE
			rs11740474	5	153680747	T	A	T	A	0.0610991	0.0254	NA	0.3931	0.0265	0.3393	3.93604e-08	0.0111	TRUE
			rs12129573	1	73768366	A	C	A	C	0.0693955	-0.014	NA	0.3564	0.027	0.6035	2.34601e-10	0.011	TRUE
			rs12325245	16	58681393	T	A	T	A	0.0874005	0.0241	NA	0.1341	0.0378	0.5244	1.149e-08	0.0153	TRUE
			rs12691307	16	29939877	G	A	G	A	-0.0705983	-0.0209	NA	0.5263	0.026	0.4207	1.29799e-10	0.011	TRUE
			rs12704290	7	86427626	A	G	A	G	-0.106595	-0.0157	NA	0.1196	0.0402	0.6968	1.037e-10	0.0165	TRUE
			rs12826178	12	57622371	T	G	T	G	-0.167697	0.0254	NA	0.1165	0.0408	0.533301	5.29663e-12	0.0243	TRUE
			rs13217619	6	28306671	C	T	C	T	-0.219698	0.0949	NA	0.05068	0.0613	0.1218	1.43516e-29	0.0195	TRUE
			rs13240464	7	110898915	C	T	C	T	-0.0806025	0.0426	NA	0.3557	0.0271	0.1165	6.16169e-13	0.0112	TRUE
			rs140505938	1	150031490	T	C	T	C	-0.0908004	0.035	NA	0.1445	0.0368	0.3416	9.33706e-10	0.0148	TRUE
			rs1498232	1	30433951	C	T	C	T	-0.0698991	0.0049	NA	0.7223	0.029	0.8667	1.28401e-09	0.0115	TRUE
			rs1501357	5	45364875	C	T	C	T	0.0765031	-0.0274	NA	0.1797	0.0337	0.4172	1.236e-08	0.0134	TRUE
			rs16867576	5	88746331	G	A	G	A	-0.095801	-0.0167	NA	0.1106	0.0414	0.6871	1.358e-08	0.0169	TRUE
			rs1702294	1	98501984	C	T	C	T	0.115703	-0.0104	NA	0.7287	0.0292	0.722301	2.79383e-17	0.0137	TRUE
			rs17194490	3	2547786	T	G	T	G	0.0970995	0.0681	NA	0.1402	0.0373	0.0681695	4.86519e-11	0.0148	TRUE
			rs2007044	12	2344960	G	A	G	A	0.0916001	0.0426	NA	0.3458	0.0273	0.1178	2.62482e-17	0.0108	TRUE
			rs2053079	19	30987423	G	A	G	A	0.0733021	0.0198	NA	0.26	0.0297	0.5056	3.78896e-09	0.0124	TRUE
			rs2068012	14	30190316	C	T	C	T	0.0689964	-0.025	NA	0.2324	0.0307	0.4153	4.142e-08	0.0126	TRUE
			rs215411	4	23423603	A	T	A	T	0.0648041	0.0011	NA	0.3422	0.0272	0.9678	1.224e-08	0.0114	TRUE
			rs2332700	14	72417326	G	C	G	C	-0.0732969	-0.0447	NA	0.73	0.0294	0.1276	1.68601e-09	0.0122	TRUE
			rs2514218	11	113392994	T	C	T	C	-0.0722052	0.0278	NA	0.2024	0.0324	0.3912	4.091e-10	0.0116	TRUE
			rs2535627	3	52845105	C	T	C	T	-0.0701975	0.0063	NA	0.4738	0.026	0.8093	3.9564e-11	0.0106	TRUE
			rs2693698	14	99719219	G	A	G	A	0.0630037	-0.0276	NA	0.5829	0.0263	0.2926	1.37499e-08	0.0111	TRUE
			rs2851447	12	123665113	C	G	C	G	-0.0909975	-0.0383	NA	0.7878	0.0319	0.2303	2.18877e-14	0.0119	TRUE
			rs2905426	19	19478022	T	G	T	G	-0.0648052	-0.0445	NA	0.72	0.029	0.1244	6.92102e-09	0.0112	TRUE
			rs2909457	2	162845855	A	G	A	G	-0.0589966	0.0275	NA	0.6462	0.0272	0.3121	4.37502e-08	0.0108	TRUE
			rs2945232	8	8098038	C	T	C	T	0.0605996	0.0744	NA	0.5666	0.044	0.0910605	2.034e-08	0.0108	TRUE
			rs2973155	5	152608619	C	T	C	T	0.067305	0.0387	NA	0.618	0.0268	0.1481	1.01599e-09	0.011	TRUE
			rs301797	1	8487323	A	C	A	C	0.0682006	0.0419	NA	0.3658	0.0269	0.1187	2.72402e-09	0.0115	TRUE
			rs35225200	4	103146888	C	A	C	A	0.144795	-0.0213	NA	0.02134	0.0915	0.8161	9.56093e-13	0.0203	TRUE
			rs36068923	8	111485761	G	A	G	A	0.0840014	0.0629	NA	0.1529	0.0362	0.0822299	1.04501e-10	0.013	TRUE
			rs3735025	7	137074844	C	T	C	T	-0.0636975	-0.0093	NA	0.3445	0.0273	0.7327	7.75193e-09	0.011	TRUE
			rs3798869	6	84328660	A	G	A	G	-0.0648052	-0.0177	NA	0.4862	0.026	0.494899	1.153e-09	0.0106	TRUE
			rs3849046	5	137851192	T	C	T	C	0.0627025	-0.0122	NA	0.6104	0.0266	0.6458	4.83304e-09	0.0107	TRUE
			rs4129585	8	143312933	C	A	C	A	-0.0784044	0.0005	NA	0.5966	0.0264	0.9838	2.02815e-13	0.0107	TRUE
			rs427230	20	62155111	T	C	T	C	0.116102	-0.0211	NA	0.147	0.0366	0.5654	4.028e-08	0.0211	TRUE
			rs4391122	5	60598543	G	A	G	A	0.0789025	0	NA	0.4636	0.026	0.9997	1.7338e-13	0.0107	TRUE
			rs4523957	17	2208899	T	G	T	G	0.0683033	0.0372	NA	0.6137	0.0266	0.1614	1.03999e-09	0.0112	TRUE
			rs4648845	1	2387101	T	C	T	C	0.0690035	-0.0208	NA	0.5637	0.0263	0.4292	4.03302e-09	0.0117	TRUE
			rs4702	15	91426560	A	G	A	G	-0.0784049	-0.039	NA	0.529	0.0261	0.1361	2.29826e-12	0.0112	TRUE
			rs4766428	12	110723245	T	C	T	C	0.0684994	0.0444	NA	0.4408	0.0261	0.088959	7.093e-10	0.0111	TRUE
			rs56205728	15	40567237	A	G	A	G	0.0676026	0.0116	NA	0.2399	0.0307	0.704601	4.92006e-08	0.0124	TRUE
			rs58120505	7	2029867	C	T	C	T	-0.080704	-0.0662	NA	0.35	0.0271	0.0146501	6.4254e-14	0.0108	TRUE
			rs59979824	2	193848340	A	C	A	C	-0.0663962	-0.0532	NA	0.3079	0.0283	0.0599805	1.079e-08	0.0116	TRUE
			rs6065094	20	37453194	G	A	G	A	0.0741957	-0.0179	NA	0.6538	0.0273	0.5131	5.5195e-11	0.0113	TRUE
			rs6430095	2	146439945	A	G	A	G	0.080704	0.0248	NA	0.1635	0.0355	0.4842	1.20901e-08	0.0142	TRUE
			rs6704768	2	233592501	A	G	A	G	-0.0737972	-0.0178	NA	0.5208	0.0259	0.4923	3.14775e-12	0.0106	TRUE
			rs6984242	8	60700469	A	G	A	G	-0.0643999	-0.0076	NA	0.5696	0.0262	0.7723	1.758e-09	0.0107	TRUE
			rs7193419	16	63697134	C	T	C	T	-0.0597018	0.0152	NA	0.4622	0.026	0.558399	1.588e-08	0.0106	TRUE
			rs72986630	19	11849736	T	C	T	C	0.145104	0.0123	NA	0.06244	0.0539	0.8189	4.63596e-08	0.0266	TRUE
			rs73036062	11	133828187	A	G	A	G	-0.089695	0.018	NA	0.2886	0.0287	0.5318	2.14092e-11	0.0134	TRUE
			rs73229090	8	27442127	A	C	A	C	-0.0994999	-0.004	NA	0.09539	0.044	0.9278	1.952e-08	0.0177	TRUE
			rs7405404	16	13749859	C	T	C	T	-0.0783027	-0.0029	NA	0.7644	0.0306	0.9247	3.925e-10	0.0125	TRUE
			rs7432375	3	136288405	A	G	A	G	-0.0713993	0.032	NA	0.5388	0.0261	0.22	5.27351e-11	0.0109	TRUE
			rs75968099	3	36858583	T	C	T	C	0.078996	-0.0067	NA	0.3129	0.0282	0.8119	3.3861e-12	0.0113	TRUE
			rs77149735	1	243555105	A	G	A	G	0.284502	-0.0722	NA	0.0521	0.0588	0.219	4.40403e-09	0.0485	TRUE
			rs7819570	8	89588626	T	G	T	G	0.0770999	0.0189	NA	0.156	0.036	0.598401	1.89898e-08	0.0137	TRUE
			rs7893279	10	18745105	G	T	G	T	-0.113097	-0.0001	NA	0.1388	0.0376	0.9989	3.56205e-11	0.0171	TRUE
			rs7951870	11	46373311	C	T	C	T	0.0924991	0.0026	NA	0.1261	0.0393	0.9465	8.25277e-11	0.0142	TRUE
			rs8042374	15	78908032	G	A	G	A	-0.0874979	0.0029	NA	0.2848	0.0286	0.9198	1.86509e-12	0.0124	TRUE
			rs8044995	16	68189340	A	G	A	G	0.0777015	-0.0213	NA	0.1704	0.0344	0.536	3.26798e-08	0.0141	TRUE
			rs8082590	17	17958402	A	G	A	G	-0.0665993	0.0732	NA	0.6249	0.0268	0.00619698	6.84101e-09	0.0115	TRUE
			rs8139773	22	39975691	G	A	G	A	0.071002	0.0192	NA	0.4316	0.0263	0.466	1.356e-10	0.0111	TRUE
			rs832187	3	63833050	T	C	T	C	-0.0606952	0.0223	NA	0.6388	0.027	0.4085	2.58399e-08	0.0109	TRUE
			rs9398171	6	108983527	T	C	T	C	-0.0636962	0.0028	NA	0.6383	0.027	0.9187	3.37303e-08	0.0115	TRUE
			rs9636107	18	53200117	G	A	G	A	0.0762009	-0.0696	NA	0.4599	0.026	0.00742403	9.09076e-13	0.0107	TRUE

## Sheet: Depression
Instrumental SNPs from Depression GWASs.
	SNP	Gene	Chr.exposure	Pos.exposure	Function	Effect-Allele	Other-Allele	EAF	β	SE	P value	F statistic
1	rs10127497	SGIP1	1	67050144	intron	T	A	0.138233	0.0097175	0.0017084	1.29e-08	32.3541
2	rs6699744	NA	1	72825144	NA	T	A	0.612022	0.0089463	0.001213	1.64e-13	54.3958
3	rs7548151	ASTN1	1	177026983	intron	A	G	0.0836238	0.012507	0.0021234	3.87e-09	34.6931
4	rs30266	RP11-6N13.1	5	103972357	intron	A	G	0.328688	0.007785	0.0012541	5.38e-10	38.5348
5	rs3132685	HCG9	6	29945949	intron	A	G	0.130202	-0.013055	0.0017833	2.47e-13	53.5926
6	rs11961509	ZFP57	6	28989210	intergenic	G	A	0.0572851	0.014247	0.0025342	1.89e-08	31.6057
7	rs112348907	NA	6	73587953	NA	G	A	0.295904	0.0073444	0.0012977	1.52e-08	32.0305
8	rs3807865	TMEM106B	7	12250402	upstream	A	G	0.411722	0.0081747	0.001193	7.28e-12	46.9529
9	rs2402273	AC003084.2	7	117600424	intergenic	C	T	0.409436	0.0072069	0.0012008	1.95e-09	36.021
10	rs263575	RP11-132E11.2	9	17033840	intron	A	G	0.460081	-0.0065899	0.0011794	2.31e-08	31.2202
11	rs1021363	SORCS3	10	106610839	intron	G	A	0.6422	-0.0070386	0.0012298	1.04e-08	32.757
12	rs10501696	GRM5	11	88748162	intron	G	A	0.498721	-0.0078805	0.0012074	6.73e-11	42.5996
13	rs9530139	B3GLCT	13	31847324	intron	T	C	0.195464	-0.008854	0.0014872	2.63e-09	35.4438
14	rs28541419	MRPL46	15	88945878	intron	G	C	0.23097	-0.0078206	0.0014078	2.78e-08	30.8602

## Sheet: MR Steiger-Depression
	Characteristics of individual SNPs used in the MR steiger test analysis of causal effects of Depression on BMD, fracture, OPFand OP
	Outcomes	SNPs	chr	pos	effect_allele.exposure	other_allele.exposure	effect_allele.outcome	other_allele.outcome	beta.exposure	beta.outcome	eaf.exposure	eaf.outcome	se.outcome	pval.outcome	pval.exposure	se.exposure	Steiger filtering results
	FA-BMD	rs10127497	1	67050144	T	A	T	A	0.0097175	0.018253	0.138233	0.168099	0.022351	0.423278	1.28706e-08	0.0017084	TRUE
		rs1021363	10	106610839	G	A	G	A	-0.0070386	-0.024776	0.6422	0.691169	0.0161	0.13132	1.044e-08	0.0012298	TRUE
		rs10501696	11	88748162	G	A	G	A	-0.0078805	0.015837	0.498721	0.474383	0.016436	0.344773	6.72977e-11	0.0012074	TRUE
		rs112348907	6	73587953	G	A	G	A	0.0073444	0.012999	0.295904	0.283771	0.017062	0.455059	1.5181e-08	0.0012977	TRUE
		rs11961509	6	28989210	G	A	G	A	0.014247	-0.019445	0.0572851	0.0722355	0.051696	0.712277	1.8893e-08	0.0025342	TRUE
		rs2402273	7	117600424	C	T	C	T	0.0072069	-0.013738	0.409436	0.362132	0.01584	0.395129	1.95254e-09	0.0012008	TRUE
		rs263575	9	17033840	A	G	A	G	-0.0065899	-0.009708	0.460081	0.494352	0.015541	0.540225	2.30569e-08	0.0011794	TRUE
		rs28541419	15	88945878	G	C	G	C	-0.0078206	0.015309	0.23097	0.212729	0.018506	0.417291	2.77715e-08	0.0014078	TRUE
		rs30266	5	103972357	A	G	A	G	0.007785	0.01996	0.328688	0.268894	0.016546	0.236838	5.38146e-10	0.0012541	TRUE
		rs3132685	6	29945949	A	G	A	G	-0.013055	-0.060984	0.130202	0.0916468	0.028345	0.034914	2.47172e-13	0.0017833	TRUE
		rs3807865	7	12250402	A	G	A	G	0.0081747	-0.022292	0.411722	0.469928	0.015975	0.171218	7.2778e-12	0.001193	TRUE
		rs7548151	1	177026983	A	G	A	G	0.012507	0.036067	0.0836238	0.109706	0.02774	0.202352	3.86812e-09	0.0021234	TRUE
		rs9530139	13	31847324	T	C	T	C	-0.008854	0.033385	0.195464	0.197375	0.019776	0.0978678	2.62966e-09	0.0014872	TRUE
	LS-BMD	rs10127497	1	67050144	T	A	T	A	0.0097175	0.00014	0.138233	0.168099	0.012616	0.991369	1.28706e-08	0.0017084	TRUE
		rs1021363	10	106610839	G	A	G	A	-0.0070386	0.001973	0.6422	0.691169	0.00909	0.832141	1.044e-08	0.0012298	TRUE
		rs10501696	11	88748162	G	A	G	A	-0.0078805	-0.000168	0.498721	0.474383	0.008979	0.985434	6.72977e-11	0.0012074	TRUE
		rs112348907	6	73587953	G	A	G	A	0.0073444	-0.001722	0.295904	0.283771	0.009556	0.860299	1.5181e-08	0.0012977	TRUE
		rs11961509	6	28989210	G	A	G	A	0.014247	-0.021308	0.0572851	0.0722355	0.023525	0.376357	1.8893e-08	0.0025342	TRUE
		rs2402273	7	117600424	C	T	C	T	0.0072069	-0.012153	0.409436	0.362132	0.008911	0.18282	1.95254e-09	0.0012008	TRUE
		rs263575	9	17033840	A	G	A	G	-0.0065899	0.000975	0.460081	0.494352	0.008719	0.913019	2.30569e-08	0.0011794	TRUE
		rs28541419	15	88945878	G	C	G	C	-0.0078206	0.006158	0.23097	0.212729	0.010839	0.578982	2.77715e-08	0.0014078	TRUE
		rs30266	5	103972357	A	G	A	G	0.007785	-0.006344	0.328688	0.268894	0.009313	0.505883	5.38146e-10	0.0012541	TRUE
		rs3132685	6	29945949	A	G	A	G	-0.013055	-0.009335	0.130202	0.0916468	0.016164	0.572738	2.47172e-13	0.0017833	TRUE
		rs3807865	7	12250402	A	G	A	G	0.0081747	0.012281	0.411722	0.469928	0.008865	0.176035	7.2778e-12	0.001193	TRUE
		rs7548151	1	177026983	A	G	A	G	0.012507	0.021333	0.0836238	0.109706	0.01513	0.168483	3.86812e-09	0.0021234	TRUE
		rs9530139	13	31847324	T	C	T	C	-0.008854	-0.003057	0.195464	0.197375	0.011178	0.789365	2.62966e-09	0.0014872	TRUE
	FN-BMD	rs10127497	1	67050144	T	A	T	A	0.0097175	-0.002284	0.138233	0.168099	0.01083	0.836476	1.28706e-08	0.0017084	TRUE
		rs1021363	10	106610839	G	A	G	A	-0.0070386	0.006715	0.6422	0.691169	0.007812	0.400343	1.044e-08	0.0012298	TRUE
		rs10501696	11	88748162	G	A	G	A	-0.0078805	0.002855	0.498721	0.474383	0.007709	0.717129	6.72977e-11	0.0012074	TRUE
		rs112348907	6	73587953	G	A	G	A	0.0073444	0.005276	0.295904	0.283771	0.008221	0.530049	1.5181e-08	0.0012977	TRUE
		rs11961509	6	28989210	G	A	G	A	0.014247	0.012043	0.0572851	0.0722355	0.018924	0.533522	1.8893e-08	0.0025342	TRUE
		rs2402273	7	117600424	C	T	C	T	0.0072069	0.007142	0.409436	0.362132	0.007663	0.361793	1.95254e-09	0.0012008	TRUE
		rs263575	9	17033840	A	G	A	G	-0.0065899	0.009296	0.460081	0.494352	0.007495	0.224927	2.30569e-08	0.0011794	TRUE
		rs28541419	15	88945878	G	C	G	C	-0.0078206	0.008131	0.23097	0.212729	0.009376	0.396137	2.77715e-08	0.0014078	TRUE
		rs30266	5	103972357	A	G	A	G	0.007785	-0.009813	0.328688	0.268894	0.008002	0.23013	5.38146e-10	0.0012541	TRUE
		rs3132685	6	29945949	A	G	A	G	-0.013055	-0.006358	0.130202	0.0916468	0.013147	0.636114	2.47172e-13	0.0017833	TRUE
		rs3807865	7	12250402	A	G	A	G	0.0081747	0.004763	0.411722	0.469928	0.007618	0.540677	7.2778e-12	0.001193	TRUE
		rs7548151	1	177026983	A	G	A	G	0.012507	0.02036	0.0836238	0.109706	0.012997	0.125316	3.86812e-09	0.0021234	TRUE
		rs9530139	13	31847324	T	C	T	C	-0.008854	0.002342	0.195464	0.197375	0.009553	0.81043	2.62966e-09	0.0014872	TRUE
	eBMD	rs10127497	1	67050144	T	A	T	A	0.0097175	-0.00124431	0.138233	0.138166	0.00369695	0.74	1.28706e-08	0.0017084	TRUE
		rs1021363	10	106610839	G	A	G	A	-0.0070386	0.00012704	0.6422	0.643038	0.00267161	0.96	1.044e-08	0.0012298	TRUE
		rs10501696	11	88748162	G	A	G	A	-0.0078805	-0.00555524	0.498721	0.49927	0.00262412	0.0340001	6.72977e-11	0.0012074	TRUE
		rs112348907	6	73587953	G	A	G	A	0.0073444	0.000135269	0.295904	0.295015	0.00280848	0.96	1.5181e-08	0.0012977	TRUE
		rs11961509	6	28989210	G	A	G	A	0.014247	0.0123633	0.0572851	0.05869	0.00541501	0.0219999	1.8893e-08	0.0025342	TRUE
		rs2402273	7	117600424	C	T	C	T	0.0072069	-0.00486668	0.409436	0.409188	0.00260075	0.061	1.95254e-09	0.0012008	TRUE
		rs263575	9	17033840	A	G	A	G	-0.0065899	0.0026107	0.460081	0.459175	0.00256945	0.31	2.30569e-08	0.0011794	TRUE
		rs28541419	15	88945878	G	C	G	C	-0.0078206	0.000234083	0.23097	0.230849	0.00306963	0.94	2.77715e-08	0.0014078	TRUE
		rs30266	5	103972357	A	G	A	G	0.007785	-0.00498324	0.328688	0.32894	0.00272322	0.0669993	5.38146e-10	0.0012541	TRUE
		rs3132685	6	29945949	A	G	A	G	-0.013055	0.0207542	0.130202	0.134054	0.00379183	4.39997e-08	2.47172e-13	0.0017833	TRUE
		rs3807865	7	12250402	A	G	A	G	0.0081747	0.00813941	0.411722	0.41221	0.00257996	0.0016	7.2778e-12	0.001193	TRUE
		rs6699744	1	72825144	T	A	T	A	0.0089463	0.0117365	0.612022	0.615545	0.00263313	8.30004e-06	1.64059e-13	0.001213	TRUE
		rs7548151	1	177026983	A	G	A	G	0.012507	-0.00223607	0.0836238	0.084474	0.00457965	0.630001	3.86812e-09	0.0021234	TRUE
		rs9530139	13	31847324	T	C	T	C	-0.008854	0.0141533	0.195464	0.194137	0.00324547	1.29999e-05	2.62966e-09	0.0014872	TRUE
	TB-BMD	rs10127497	1	67050144	T	A	T	A	0.0097175	0.0098	0.138233	0.1579	0.0079	0.2139	1.28706e-08	0.0017084	TRUE
		rs1021363	10	106610839	G	A	G	A	-0.0070386	-0.0009	0.6422	0.6664	0.006	0.8742	1.044e-08	0.0012298	TRUE
		rs10501696	11	88748162	G	A	G	A	-0.0078805	0.0061	0.498721	0.4597	0.0061	0.3173	6.72977e-11	0.0012074	TRUE
		rs112348907	6	73587953	G	A	G	A	0.0073444	-0.0028	0.295904	0.2942	0.0062	0.6562	1.5181e-08	0.0012977	TRUE
		rs11961509	6	28989210	G	A	G	A	0.014247	-0.0101	0.0572851	0.066	0.0144	0.4845	1.8893e-08	0.0025342	TRUE
		rs2402273	7	117600424	C	T	C	T	0.0072069	-0.0032	0.409436	0.4084	0.0057	0.5711	1.95254e-09	0.0012008	TRUE
		rs263575	9	17033840	A	G	A	G	-0.0065899	-0.0016	0.460081	0.476	0.0057	0.782899	2.30569e-08	0.0011794	TRUE
		rs28541419	15	88945878	G	C	G	C	-0.0078206	0.0059	0.23097	0.226	0.0073	0.4224	2.77715e-08	0.0014078	TRUE
		rs30266	5	103972357	A	G	A	G	0.007785	-0.0009	0.328688	0.3092	0.0062	0.8898	5.38146e-10	0.0012541	TRUE
		rs3132685	6	29945949	A	G	A	G	-0.013055	0.0294	0.130202	0.109	0.0117	0.01181	2.47172e-13	0.0017833	TRUE
		rs3807865	7	12250402	A	G	A	G	0.0081747	0.0164	0.411722	0.4294	0.0057	0.00431201	7.2778e-12	0.001193	TRUE
		rs6699744	1	72825144	T	A	T	A	0.0089463	-0.0026	0.612022	0.6108	0.0062	0.672699	1.64059e-13	0.001213	TRUE
		rs7548151	1	177026983	A	G	A	G	0.012507	-0.0135	0.0836238	0.0998	0.0097	0.1629	3.86812e-09	0.0021234	TRUE
		rs9530139	13	31847324	T	C	T	C	-0.008854	-0.0041	0.195464	0.1981	0.0073	0.5728	2.62966e-09	0.0014872	TRUE
	AF	rs10127497	1	67050144	T	A	T	A	0.0097175	0.00015087	0.138233	0.138814	0.000304302	0.62	1.28706e-08	0.0017084	TRUE
		rs1021363	10	106610839	G	A	G	A	-0.0070386	-0.000111954	0.6422	0.643611	0.000219493	0.61	1.044e-08	0.0012298	TRUE
		rs10501696	11	88748162	G	A	G	A	-0.0078805	0.000101268	0.498721	0.498756	0.000215559	0.64	6.72977e-11	0.0012074	TRUE
		rs112348907	6	73587953	G	A	G	A	0.0073444	0.000196119	0.295904	0.294616	0.000231759	0.4	1.5181e-08	0.0012977	TRUE
		rs2402273	7	117600424	C	T	C	T	0.0072069	0.000213516	0.409436	0.409188	0.000214289	0.32	1.95254e-09	0.0012008	TRUE
		rs263575	9	17033840	A	G	A	G	-0.0065899	0.000494614	0.460081	0.459375	0.000210552	0.0189998	2.30569e-08	0.0011794	TRUE
		rs28541419	15	88945878	G	C	G	C	-0.0078206	0.000259067	0.23097	0.230832	0.000251502	0.3	2.77715e-08	0.0014078	TRUE
		rs30266	5	103972357	A	G	A	G	0.007785	0.000309465	0.328688	0.328231	0.000223774	0.17	5.38146e-10	0.0012541	TRUE
		rs3132685	6	29945949	A	G	A	G	-0.013055	-0.000115769	0.130202	0.133747	0.000312603	0.709999	2.47172e-13	0.0017833	TRUE
		rs3807865	7	12250402	A	G	A	G	0.0081747	-0.000172964	0.411722	0.412227	0.000212864	0.42	7.2778e-12	0.001193	TRUE
		rs6699744	1	72825144	T	A	T	A	0.0089463	0.00057839	0.612022	0.616003	0.000216838	0.00759994	1.64059e-13	0.001213	TRUE
		rs7548151	1	177026983	A	G	A	G	0.012507	0.00064656	0.0836238	0.085036	0.000376293	0.0860003	3.86812e-09	0.0021234	TRUE
		rs9530139	13	31847324	T	C	T	C	-0.008854	-0.000618786	0.195464	0.194437	0.000266072	0.02	2.62966e-09	0.0014872	TRUE
	SF	rs1021363	10	106610839	G	A	G	A	-0.0070386	5.20008e-05	0.6422	0.643611	0.000103323	0.61	1.044e-08	0.0012298	TRUE
		rs10501696	11	88748162	G	A	G	A	-0.0078805	-0.000273418	0.498721	0.498756	0.00010147	0.00700003	6.72977e-11	0.0012074	TRUE
		rs2402273	7	117600424	C	T	C	T	0.0072069	0.000109722	0.409436	0.409188	0.000100873	0.28	1.95254e-09	0.0012008	TRUE
		rs263575	9	17033840	A	G	A	G	-0.0065899	4.0574e-05	0.460081	0.459375	9.91135e-05	0.68	2.30569e-08	0.0011794	TRUE
		rs3807865	7	12250402	A	G	A	G	0.0081747	0.000228476	0.411722	0.412227	0.000100203	0.0230001	7.2778e-12	0.001193	TRUE
		rs6699744	1	72825144	T	A	T	A	0.0089463	-1.52002e-05	0.612022	0.616003	0.000102074	0.88	1.64059e-13	0.001213	TRUE
	LF	rs10127497	1	67050144	T	A	T	A	0.0097175	-0.000252133	0.138233	0.138814	0.00024275	0.3	1.28706e-08	0.0017084	TRUE
		rs1021363	10	106610839	G	A	G	A	-0.0070386	-4.93082e-05	0.6422	0.643611	0.000175094	0.780001	1.044e-08	0.0012298	TRUE
		rs10501696	11	88748162	G	A	G	A	-0.0078805	-3.98464e-06	0.498721	0.498756	0.000171955	0.98	6.72977e-11	0.0012074	TRUE
		rs112348907	6	73587953	G	A	G	A	0.0073444	0.000238598	0.295904	0.294616	0.00018488	0.2	1.5181e-08	0.0012977	TRUE
		rs2402273	7	117600424	C	T	C	T	0.0072069	0.000316715	0.409436	0.409188	0.000170943	0.064	1.95254e-09	0.0012008	TRUE
		rs263575	9	17033840	A	G	A	G	-0.0065899	-8.16733e-05	0.460081	0.459375	0.000167961	0.630001	2.30569e-08	0.0011794	TRUE
		rs28541419	15	88945878	G	C	G	C	-0.0078206	6.29997e-05	0.23097	0.230832	0.000200628	0.75	2.77715e-08	0.0014078	TRUE
		rs30266	5	103972357	A	G	A	G	0.007785	5.30339e-05	0.328688	0.328231	0.00017851	0.77	5.38146e-10	0.0012541	TRUE
		rs3132685	6	29945949	A	G	A	G	-0.013055	-2.88312e-05	0.130202	0.133747	0.00024937	0.91	2.47172e-13	0.0017833	TRUE
		rs3807865	7	12250402	A	G	A	G	0.0081747	0.000151287	0.411722	0.412227	0.000169807	0.37	7.2778e-12	0.001193	TRUE
		rs6699744	1	72825144	T	A	T	A	0.0089463	-3.38755e-05	0.612022	0.616003	0.000172978	0.84	1.64059e-13	0.001213	TRUE
		rs9530139	13	31847324	T	C	T	C	-0.008854	-0.000229363	0.195464	0.194437	0.000212251	0.28	2.62966e-09	0.0014872	TRUE
	HF	rs10127497	1	67050144	T	A	T	A	0.0097175	-8.84269e-05	0.138233	0.138136	0.00021483	0.68	1.28706e-08	0.0017084	TRUE
		rs1021363	10	106610839	G	A	G	A	-0.0070386	0.000228151	0.6422	0.642777	0.000154621	0.14	1.044e-08	0.0012298	TRUE
		rs10501696	11	88748162	G	A	G	A	-0.0078805	-0.000393458	0.498721	0.498108	0.000151983	0.00959997	6.72977e-11	0.0012074	TRUE
		rs112348907	6	73587953	G	A	G	A	0.0073444	-0.000124607	0.295904	0.294956	0.000163231	0.450001	1.5181e-08	0.0012977	TRUE
		rs11961509	6	28989210	G	A	G	A	0.014247	0.000221933	0.0572851	0.059122	0.000313545	0.48	1.8893e-08	0.0025342	TRUE
		rs2402273	7	117600424	C	T	C	T	0.0072069	2.00694e-06	0.409436	0.409119	0.000151051	0.99	1.95254e-09	0.0012008	TRUE
		rs263575	9	17033840	A	G	A	G	-0.0065899	-1.23018e-05	0.460081	0.458916	0.000148471	0.93	2.30569e-08	0.0011794	TRUE
		rs28541419	15	88945878	G	C	G	C	-0.0078206	-0.000108887	0.23097	0.231152	0.0001772	0.54	2.77715e-08	0.0014078	TRUE
		rs30266	5	103972357	A	G	A	G	0.007785	0.000192999	0.328688	0.328034	0.00015773	0.22	5.38146e-10	0.0012541	TRUE
		rs3132685	6	29945949	A	G	A	G	-0.013055	-0.000209535	0.130202	0.134526	0.000219891	0.34	2.47172e-13	0.0017833	TRUE
		rs3807865	7	12250402	A	G	A	G	0.0081747	-4.58928e-05	0.411722	0.412403	0.000149906	0.760001	7.2778e-12	0.001193	TRUE
		rs6699744	1	72825144	T	A	T	A	0.0089463	0.000456873	0.612022	0.615107	0.000152813	0.00280001	1.64059e-13	0.001213	TRUE
		rs7548151	1	177026983	A	G	A	G	0.012507	-0.000145002	0.0836238	0.084463	0.000266059	0.59	3.86812e-09	0.0021234	TRUE
		rs9530139	13	31847324	T	C	T	C	-0.008854	-2.43286e-05	0.195464	0.194342	0.00018746	0.9	2.62966e-09	0.0014872	TRUE
	OPF	rs10127497	1	67050144	T	A	T	A	0.0097175	0.0077	0.138233	0.1424	0.0743	0.9173	1.28706e-08	0.0017084	TRUE
		rs1021363	10	106610839	G	A	G	A	-0.0070386	-0.0583	0.6422	0.7248	0.0584	0.3184	1.044e-08	0.0012298	TRUE
		rs10501696	11	88748162	G	A	G	A	-0.0078805	0.0006	0.498721	0.4205	0.0529	0.9905	6.72977e-11	0.0012074	TRUE
		rs112348907	6	73587953	G	A	G	A	0.0073444	0.0892	0.295904	0.3455	0.0549	0.1042	1.5181e-08	0.0012977	TRUE
		rs11961509	6	28989210	G	A	G	A	0.014247	-0.1813	0.0572851	0.03868	0.1376	0.1876	1.8893e-08	0.0025342	TRUE
		rs2402273	7	117600424	C	T	C	T	0.0072069	0.0202	0.409436	0.5255	0.0524	0.699401	1.95254e-09	0.0012008	TRUE
		rs263575	9	17033840	A	G	A	G	-0.0065899	0.0285	0.460081	0.4304	0.0526	0.5888	2.30569e-08	0.0011794	TRUE
		rs28541419	15	88945878	G	C	G	C	-0.0078206	-0.0367	0.23097	0.1656	0.071	0.604999	2.77715e-08	0.0014078	TRUE
		rs30266	5	103972357	A	G	A	G	0.007785	-0.0226	0.328688	0.2894	0.0573	0.6936	5.38146e-10	0.0012541	TRUE
		rs3132685	6	29945949	A	G	A	C	-0.013055	-0.0658	0.130202	0.004034	0.4537	0.8847	2.47172e-13	0.0017833	TRUE
		rs3132685	6	29945949	A	G	A	G	-0.013055	0.1416	0.130202	0.07511	0.1029	0.1687	2.47172e-13	0.0017833	TRUE
		rs3807865	7	12250402	A	G	A	G	0.0081747	-0.0569	0.411722	0.362	0.054	0.292	7.2778e-12	0.001193	TRUE
		rs6699744	1	72825144	T	A	T	A	0.0089463	0.0341	0.612022	0.6439	0.0543	0.5291	1.64059e-13	0.001213	TRUE
		rs6699744	1	72825144	T	A	G	A	0.0089463	0.3892	0.612022	0.005618	0.4401	0.3765	1.64059e-13	0.001213	TRUE
		rs7548151	1	177026983	A	G	A	G	0.012507	0.1944	0.0836238	0.0904	0.0915	0.0336101	3.86812e-09	0.0021234	TRUE
		rs9530139	13	31847324	T	C	T	C	-0.008854	-0.0097	0.195464	0.2771	0.0583	0.8675	2.62966e-09	0.0014872	TRUE
	OP	rs10127497	1	67050144	T	A	T	A	0.0097175	-0.0073	0.138233	0.1426	0.0371	0.8441	1.28706e-08	0.0017084	TRUE
		rs1021363	10	106610839	G	A	G	A	-0.0070386	-0.0369	0.6422	0.7247	0.0291	0.2041	1.044e-08	0.0012298	TRUE
		rs10501696	11	88748162	G	A	G	A	-0.0078805	0.0008	0.498721	0.4216	0.0263	0.9769	6.72977e-11	0.0012074	TRUE
		rs112348907	6	73587953	G	A	G	A	0.0073444	0.0044	0.295904	0.3452	0.0273	0.8713	1.5181e-08	0.0012977	TRUE
		rs11961509	6	28989210	G	A	G	A	0.014247	-0.0116	0.0572851	0.0384	0.0676	0.8642	1.8893e-08	0.0025342	TRUE
		rs2402273	7	117600424	C	T	C	T	0.0072069	0.0123	0.409436	0.5253	0.0261	0.636099	1.95254e-09	0.0012008	TRUE
		rs263575	9	17033840	A	G	A	G	-0.0065899	-0.0152	0.460081	0.4301	0.0262	0.562999	2.30569e-08	0.0011794	TRUE
		rs28541419	15	88945878	G	C	G	C	-0.0078206	-0.0591	0.23097	0.1655	0.0355	0.0959489	2.77715e-08	0.0014078	TRUE
		rs30266	5	103972357	A	G	A	G	0.007785	-0.0213	0.328688	0.2898	0.0287	0.4579	5.38146e-10	0.0012541	TRUE
		rs3132685	6	29945949	A	G	A	G	-0.013055	0.0912	0.130202	0.07576	0.0512	0.0747291	2.47172e-13	0.0017833	TRUE
		rs3132685	6	29945949	A	G	A	C	-0.013055	-0.5668	0.130202	0.003929	0.2334	0.0151401	2.47172e-13	0.0017833	TRUE
		rs3807865	7	12250402	A	G	A	G	0.0081747	-0.0258	0.411722	0.362	0.0269	0.3381	7.2778e-12	0.001193	TRUE
		rs6699744	1	72825144	T	A	T	A	0.0089463	0.0283	0.612022	0.6449	0.0272	0.297	1.64059e-13	0.001213	TRUE
		rs6699744	1	72825144	T	A	G	A	0.0089463	0.1329	0.612022	0.005614	0.2219	0.549301	1.64059e-13	0.001213	TRUE
		rs7548151	1	177026983	A	G	A	G	0.012507	0.0686	0.0836238	0.09034	0.0456	0.1324	3.86812e-09	0.0021234	TRUE
		rs9530139	13	31847324	T	C	T	C	-0.008854	0.0074	0.195464	0.2775	0.0289	0.7976	2.62966e-09	0.0014872	TRUE

## Sheet: Alzheimer's Disease
Instrumental SNPs from Alzheimer GWASs.
	SNP	Gene	Chr.exposure	Pos.exposure	Function	Effect-Allele	Other-Allele	EAF	β	SE	P value	F statistic
1	rs6656401	CR1	1	207692049	intron	G	A	NA	-0.1667	0.0165	5.69246e-24	102.071
2	rs35349669	INPP5D	2	234068476	intron	T	C	NA	0.0755	0.0136	3.16898e-08	30.8188
3	rs6733839	BIN1	2	127892810	intergenic	T	C	NA	0.1965	0.0141	6.94065e-44	194.217
4	rs190982	MEF2C-AS1	5	88223420	intron	A	G	NA	0.0759	0.0137	3.225e-08	30.6932
5	rs9271087	TBC1D22B	6	32576170	intergenic	A	C	NA	-0.1049	0.0157	2.50323e-11	44.6428
6	rs10948363	CD2AP	6	47487762	intron	G	A	NA	0.0954	0.0145	5.20236e-11	43.2873
7	rs11771145	EPHA1	7	143110762	upstream	A	G	NA	-0.102	0.0137	1.12305e-13	55.4318
8	rs2718058	EPDR1	7	37841534	intron	G	A	NA	-0.0774	0.0132	4.75697e-09	34.3822
9	rs1476679	ZCWPW1	7	100004446	intron	T	C	NA	0.0891	0.0144	5.57596e-10	38.2852
10	rs9331896	CLU	8	27467686	intron	T	C	NA	0.146	0.0141	2.77077e-25	107.218
11	rs28834970	PTK2B	8	27195121	intron	C	T	NA	0.0996	0.0133	7.37055e-14	56.081
12	rs11218343	SORL1	11	121435587	intron	C	T	NA	-0.262	0.0338	9.72747e-15	60.0854
13	rs10838725	CELF1	11	47557871	intron	C	T	NA	0.0789	0.0138	1.11599e-08	32.6886
14	rs983392	AP001257.1	11	59923508	downstream	G	A	NA	-0.1081	0.0134	6.14328e-16	65.0791
15	rs10792832	RNU6-560P	11	85867875	downstream	G	A	NA	0.14	0.0133	9.31966e-26	110.803
16	rs10498633	SLC24A4	14	92926952	intron	T	G	NA	-0.0946	0.0162	5.54204e-09	34.0998
17	rs17125944	FERMT2	14	53400629	intron	C	T	NA	0.1323	0.0229	7.94493e-09	33.3771
18	rs4147929	ABCA7	19	1063443	intron	G	A	NA	-0.143	0.0178	1.06292e-15	64.5405
19	rs75364577	CNN2	19	1028149	intron	A	G	NA	0.1559	0.0261	2.28202e-09	35.6789
20	rs7274581	CASS4	20	55018260	intron	C	T	NA	-0.1323	0.0237	2.45997e-08	31.1618

## Sheet: MR Steiger-Alzheimer's Disease
			Characteristics of individual SNPs used in the MR steiger test analysis of causal effects of Alzheimer's Disease on BMD, fracture, OPFand OP
	Outcomes	SNPs	chr	pos	effect_allele.exposure	other_allele.exposure	effect_allele.outcome	other_allele.outcome	beta.exposure	beta.outcome	eaf.exposure	eaf.outcome	se.outcome	pval.outcome	pval.exposure	se.exposure	Steiger filtering results
	FA-BMD	rs10498633	14	92926952	T	G	T	G	-0.0946	0.009487	NA	0.199045	0.018327	0.611768	5.54204e-09	0.0162	TRUE
		rs10792832	11	85867875	G	A	G	A	0.14	-0.018365	NA	0.653063	0.016081	0.262811	9.31966e-26	0.0133	TRUE
		rs10838725	11	47557871	C	T	C	T	0.0789	0.013261	NA	0.284805	0.01757	0.459283	1.11599e-08	0.0138	TRUE
		rs10948363	6	47487762	G	A	G	A	0.0954	-0.021862	NA	0.239857	0.017548	0.221863	5.20236e-11	0.0145	TRUE
		rs11218343	11	121435587	C	T	C	T	-0.262	-0.003025	NA	0.0657916	0.039875	0.940689	9.72747e-15	0.0338	TRUE
		rs11771145	7	143110762	A	G	A	G	-0.102	0.002293	NA	0.381464	0.01615	0.889285	1.12305e-13	0.0137	TRUE
		rs1476679	7	100004446	T	C	T	C	0.0891	-0.004632	NA	0.727685	0.017193	0.791668	5.57596e-10	0.0144	TRUE
		rs17125944	14	53400629	C	T	C	T	0.1323	-0.011502	NA	0.100636	0.027178	0.678182	7.94493e-09	0.0229	TRUE
		rs190982	5	88223420	A	G	A	G	0.0759	-0.002302	NA	0.67502	0.015965	0.887524	3.225e-08	0.0137	TRUE
		rs2718058	7	37841534	G	A	G	A	-0.0774	-0.013349	NA	0.354495	0.016181	0.418579	4.75697e-09	0.0132	TRUE
		rs28834970	8	27195121	C	T	C	T	0.0996	0.032363	NA	0.345585	0.016351	0.0523082	7.37055e-14	0.0133	TRUE
		rs35349669	2	234068476	T	C	T	C	0.0755	0.015726	NA	0.387192	0.015745	0.327411	3.16898e-08	0.0136	TRUE
		rs4147929	19	1063443	G	A	G	A	-0.143	0.038458	NA	0.822753	0.020577	0.0668837	1.06292e-15	0.0178	TRUE
		rs6733839	2	127892810	T	C	T	C	0.1965	0.031051	NA	0.388544	0.015977	0.05671	6.94065e-44	0.0141	TRUE
		rs7274581	20	55018260	C	T	C	T	-0.1323	-0.024317	NA	0.0907717	0.027601	0.38766	2.45997e-08	0.0237	TRUE
		rs75364577	19	1028149	A	G	A	G	0.1559	-0.024574	NA	0.136754	0.021193	0.255548	2.28202e-09	0.0261	TRUE
		rs9331896	8	27467686	T	C	T	C	0.146	-0.015094	NA	0.603898	0.015962	0.353805	2.77077e-25	0.0141	TRUE
		rs983392	11	59923508	G	A	G	A	-0.1081	-0.009425	NA	0.342562	0.01606	0.565038	6.14328e-16	0.0134	TRUE
	LS-BMD	rs10498633	14	92926952	T	G	T	G	-0.0946	0.000302	NA	0.199045	0.010409	0.977368	5.54204e-09	0.0162	TRUE
		rs10792832	11	85867875	G	A	G	A	0.14	0.000875	NA	0.653063	0.009023	0.92449	9.31966e-26	0.0133	TRUE
		rs10838725	11	47557871	C	T	C	T	0.0789	0.005246	NA	0.284805	0.009611	0.593998	1.11599e-08	0.0138	TRUE
		rs10948363	6	47487762	G	A	G	A	0.0954	-0.009028	NA	0.239857	0.009848	0.370608	5.20236e-11	0.0145	TRUE
		rs11218343	11	121435587	C	T	C	T	-0.262	-0.043712	NA	0.0657916	0.021368	0.0457425	9.72747e-15	0.0338	TRUE
		rs11771145	7	143110762	A	G	A	G	-0.102	-0.002197	NA	0.381464	0.009255	0.816645	1.12305e-13	0.0137	TRUE
		rs17125944	14	53400629	C	T	C	T	0.1323	0.009744	NA	0.100636	0.015078	0.527966	7.94493e-09	0.0229	TRUE
		rs190982	5	88223420	A	G	A	G	0.0759	0.00504	NA	0.67502	0.009219	0.593405	3.225e-08	0.0137	TRUE
		rs2718058	7	37841534	G	A	G	A	-0.0774	-0.002716	NA	0.354495	0.009084	0.770307	4.75697e-09	0.0132	TRUE
		rs28834970	8	27195121	C	T	C	T	0.0996	0.006673	NA	0.345585	0.009128	0.47523	7.37055e-14	0.0133	TRUE
		rs35349669	2	234068476	T	C	T	C	0.0755	-0.000671	NA	0.387192	0.008844	0.940946	3.16898e-08	0.0136	TRUE
		rs6733839	2	127892810	T	C	T	C	0.1965	-0.002374	NA	0.388544	0.009163	0.800274	6.94065e-44	0.0141	TRUE
		rs7274581	20	55018260	C	T	C	T	-0.1323	-0.005043	NA	0.0907717	0.015613	0.752449	2.45997e-08	0.0237	TRUE
		rs75364577	19	1028149	A	G	A	G	0.1559	-0.034537	NA	0.136754	0.012977	0.00936009	2.28202e-09	0.0261	TRUE
		rs9331896	8	27467686	T	C	T	C	0.146	0.011994	NA	0.603898	0.009282	0.206906	2.77077e-25	0.0141	TRUE
		rs983392	11	59923508	G	A	G	A	-0.1081	-0.003341	NA	0.342562	0.008914	0.714361	6.14328e-16	0.0134	TRUE
	FN-BMD	rs10498633	14	92926952	T	G	T	G	-0.0946	0.011073	NA	0.199045	0.008945	0.225769	5.54204e-09	0.0162	TRUE
		rs10792832	11	85867875	G	A	G	A	0.14	0.006034	NA	0.653063	0.007744	0.445869	9.31966e-26	0.0133	TRUE
		rs10838725	11	47557871	C	T	C	T	0.0789	-0.006455	NA	0.284805	0.008214	0.441959	1.11599e-08	0.0138	TRUE
		rs10948363	6	47487762	G	A	G	A	0.0954	0.004783	NA	0.239857	0.008461	0.580202	5.20236e-11	0.0145	TRUE
		rs11218343	11	121435587	C	T	C	T	-0.262	-0.026118	NA	0.0657916	0.018549	0.168258	9.72747e-15	0.0338	TRUE
		rs11771145	7	143110762	A	G	A	G	-0.102	0.002469	NA	0.381464	0.008006	0.762874	1.12305e-13	0.0137	TRUE
		rs17125944	14	53400629	C	T	C	T	0.1323	-0.002292	NA	0.100636	0.012961	0.862592	7.94493e-09	0.0229	TRUE
		rs190982	5	88223420	A	G	A	G	0.0759	0.013111	NA	0.67502	0.007954	0.106776	3.225e-08	0.0137	TRUE
		rs2718058	7	37841534	G	A	G	A	-0.0774	-0.004493	NA	0.354495	0.007805	0.57325	4.75697e-09	0.0132	TRUE
		rs28834970	8	27195121	C	T	C	T	0.0996	0.005018	NA	0.345585	0.007826	0.530414	7.37055e-14	0.0133	TRUE
		rs35349669	2	234068476	T	C	T	C	0.0755	0.007406	NA	0.387192	0.007585	0.339387	3.16898e-08	0.0136	TRUE
		rs6733839	2	127892810	T	C	T	C	0.1965	0.001301	NA	0.388544	0.007883	0.871667	6.94065e-44	0.0141	TRUE
		rs7274581	20	55018260	C	T	C	T	-0.1323	-0.005539	NA	0.0907717	0.013409	0.686088	2.45997e-08	0.0237	TRUE
		rs75364577	19	1028149	A	G	A	G	0.1559	-0.006904	NA	0.136754	0.011278	0.549217	2.28202e-09	0.0261	TRUE
		rs9331896	8	27467686	T	C	T	C	0.146	0.004016	NA	0.603898	0.00791	0.619374	2.77077e-25	0.0141	TRUE
		rs983392	11	59923508	G	A	G	A	-0.1081	-0.003734	NA	0.342562	0.007652	0.633072	6.14328e-16	0.0134	TRUE
	eBMD	rs10498633	14	92926952	T	G	T	G	-0.0946	-0.003091	NA	0.230266	0.00303694	0.31	5.54204e-09	0.0162	TRUE
		rs10792832	11	85867875	G	A	G	A	0.14	0.000387022	NA	0.630343	0.00263997	0.88	9.31966e-26	0.0133	TRUE
		rs10838725	11	47557871	C	T	C	T	0.0789	-0.0051076	NA	0.301047	0.00278158	0.0659994	1.11599e-08	0.0138	TRUE
		rs10948363	6	47487762	G	A	G	A	0.0954	-0.0005662	NA	0.275441	0.00284814	0.84	5.20236e-11	0.0145	TRUE
		rs11218343	11	121435587	C	T	C	T	-0.262	-0.0096581	NA	0.037171	0.00675822	0.15	9.72747e-15	0.0338	TRUE
		rs11771145	7	143110762	A	G	A	G	-0.102	-0.00311075	NA	0.347749	0.00266758	0.24	1.12305e-13	0.0137	TRUE
		rs1476679	7	100004446	T	C	T	C	0.0891	-0.000319406	NA	0.691567	0.00275391	0.91	5.57596e-10	0.0144	TRUE
		rs17125944	14	53400629	C	T	C	T	0.1323	0.0116819	NA	0.091936	0.00443835	0.00850002	7.94493e-09	0.0229	TRUE
		rs190982	5	88223420	A	G	A	G	0.0759	0.00117639	NA	0.600864	0.00265113	0.66	3.225e-08	0.0137	TRUE
		rs2718058	7	37841534	G	A	G	A	-0.0774	-0.00312736	NA	0.365412	0.00264826	0.24	4.75697e-09	0.0132	TRUE
		rs28834970	8	27195121	C	T	C	T	0.0996	-0.00086165	NA	0.364744	0.00265424	0.75	7.37055e-14	0.0133	TRUE
		rs35349669	2	234068476	T	C	T	C	0.0755	-0.00156011	NA	0.497902	0.00254661	0.54	3.16898e-08	0.0136	TRUE
		rs4147929	19	1063443	G	A	G	A	-0.143	-0.00949868	NA	0.823765	0.0033617	0.00470002	1.06292e-15	0.0178	TRUE
		rs6656401	1	207692049	G	A	G	A	-0.1667	0.00541492	NA	0.821837	0.00332999	0.1	5.69246e-24	0.0165	TRUE
		rs6733839	2	127892810	T	C	T	C	0.1965	0.00395587	NA	0.390437	0.00265396	0.14	6.94065e-44	0.0141	TRUE
		rs7274581	20	55018260	C	T	C	T	-0.1323	-0.00574885	NA	0.08595	0.00459154	0.21	2.45997e-08	0.0237	TRUE
		rs75364577	19	1028149	A	G	A	G	0.1559	-0.00307936	NA	0.156167	0.00356376	0.39	2.28202e-09	0.0261	TRUE
		rs9331896	8	27467686	T	C	T	C	0.146	0.0018348	NA	0.58786	0.00260701	0.48	2.77077e-25	0.0141	TRUE
		rs983392	11	59923508	G	A	G	A	-0.1081	-0.02329	NA	0.40796	0.00260366	3.69999e-19	6.14328e-16	0.0134	TRUE
	TB-BMD	rs10498633	14	92926952	T	G	T	G	-0.0946	0.0039	NA	0.2204	0.0068	0.5662	5.54204e-09	0.0162	TRUE
		rs10792832	11	85867875	G	A	G	A	0.14	0.0086	NA	0.6376	0.0059	0.144	9.31966e-26	0.0133	TRUE
		rs10838725	11	47557871	C	T	C	T	0.0789	-0.006	NA	0.2882	0.0063	0.3395	1.11599e-08	0.0138	TRUE
		rs10948363	6	47487762	G	A	G	A	0.0954	-0.0031	NA	0.2565	0.0064	0.630199	5.20236e-11	0.0145	TRUE
		rs11218343	11	121435587	C	T	C	T	-0.262	-0.0124	NA	0.0494	0.0144	0.39	9.72747e-15	0.0338	TRUE
		rs11771145	7	143110762	A	G	A	G	-0.102	0.0022	NA	0.36	0.006	0.717799	1.12305e-13	0.0137	TRUE
		rs1476679	7	100004446	T	C	T	C	0.0891	-0.0055	NA	0.7025	0.0065	0.3992	5.57596e-10	0.0144	TRUE
		rs17125944	14	53400629	C	T	C	T	0.1323	0.0227	NA	0.0939	0.0099	0.0215402	7.94493e-09	0.0229	TRUE
		rs190982	5	88223420	A	G	A	G	0.0759	0.0078	NA	0.6296	0.006	0.1992	3.225e-08	0.0137	TRUE
		rs2718058	7	37841534	G	A	G	A	-0.0774	-0.0006	NA	0.3661	0.0059	0.9139	4.75697e-09	0.0132	TRUE
		rs28834970	8	27195121	C	T	C	T	0.0996	-0.0027	NA	0.363	0.0059	0.6445	7.37055e-14	0.0133	TRUE
		rs35349669	2	234068476	T	C	T	C	0.0755	-0.0117	NA	0.4562	0.0059	0.0449801	3.16898e-08	0.0136	TRUE
		rs4147929	19	1063443	G	A	G	A	-0.143	-0.0014	NA	0.8242	0.0079	0.857	1.06292e-15	0.0178	TRUE
		rs6656401	1	207692049	G	A	G	A	-0.1667	0.0161	NA	0.8324	0.0076	0.0355902	5.69246e-24	0.0165	TRUE
		rs6733839	2	127892810	T	C	T	C	0.1965	-0.0108	NA	0.3972	0.006	0.0714793	6.94065e-44	0.0141	TRUE
		rs7274581	20	55018260	C	T	C	T	-0.1323	-0.0045	NA	0.0924	0.0101	0.6543	2.45997e-08	0.0237	TRUE
		rs75364577	19	1028149	A	G	A	G	0.1559	-0.0096	NA	0.1531	0.0093	0.3006	2.28202e-09	0.0261	TRUE
		rs9271087	6	32576170	A	C	A	C	-0.1049	0.036	NA	0.738	0.0143	0.0120701	2.50323e-11	0.0157	TRUE
		rs9331896	8	27467686	T	C	T	C	0.146	0.0031	NA	0.5994	0.0061	0.615	2.77077e-25	0.0141	TRUE
		rs983392	11	59923508	G	A	G	A	-0.1081	-0.0063	NA	0.3827	0.0059	0.284	6.14328e-16	0.0134	TRUE
	AF	rs10498633	14	92926952	T	G	T	G	-0.0946	-0.000293479	NA	0.230179	0.000249042	0.24	5.54204e-09	0.0162	TRUE
		rs10792832	11	85867875	G	A	G	A	0.14	0.000278001	NA	0.630048	0.000217216	0.2	9.31966e-26	0.0133	TRUE
		rs10838725	11	47557871	C	T	C	T	0.0789	0.000304578	NA	0.301375	0.000228566	0.18	1.11599e-08	0.0138	TRUE
		rs10948363	6	47487762	G	A	G	A	0.0954	-7.92121e-05	NA	0.275278	0.000234831	0.74	5.20236e-11	0.0145	TRUE
		rs11771145	7	143110762	A	G	A	G	-0.102	0.000178805	NA	0.347257	0.000220107	0.42	1.12305e-13	0.0137	TRUE
		rs1476679	7	100004446	T	C	T	C	0.0891	0.000174425	NA	0.691336	0.000227125	0.44	5.57596e-10	0.0144	TRUE
		rs17125944	14	53400629	C	T	C	T	0.1323	0.000262814	NA	0.091295	0.000365052	0.47	7.94493e-09	0.0229	TRUE
		rs190982	5	88223420	A	G	A	G	0.0759	3.35556e-05	NA	0.600845	0.000217609	0.88	3.225e-08	0.0137	TRUE
		rs2718058	7	37841534	G	A	G	A	-0.0774	-6.93868e-05	NA	0.364879	0.000218448	0.75	4.75697e-09	0.0132	TRUE
		rs28834970	8	27195121	C	T	C	T	0.0996	0.000304886	NA	0.364856	0.000217976	0.16	7.37055e-14	0.0133	TRUE
		rs35349669	2	234068476	T	C	T	C	0.0755	-6.37611e-05	NA	0.497864	0.000210057	0.760001	3.16898e-08	0.0136	TRUE
		rs4147929	19	1063443	G	A	G	A	-0.143	-0.000300083	NA	0.82441	0.000275809	0.28	1.06292e-15	0.0178	TRUE
		rs6656401	1	207692049	G	A	G	A	-0.1667	0.000570761	NA	0.822083	0.000274387	0.0379997	5.69246e-24	0.0165	TRUE
		rs6733839	2	127892810	T	C	T	C	0.1965	2.63814e-05	NA	0.390421	0.000218783	0.9	6.94065e-44	0.0141	TRUE
		rs7274581	20	55018260	C	T	C	T	-0.1323	-0.000396734	NA	0.085407	0.000377517	0.29	2.45997e-08	0.0237	TRUE
		rs75364577	19	1028149	A	G	A	G	0.1559	0.000267253	NA	0.156568	0.00029153	0.36	2.28202e-09	0.0261	TRUE
		rs9331896	8	27467686	T	C	T	C	0.146	-5.28891e-05	NA	0.588627	0.000214127	0.8	2.77077e-25	0.0141	TRUE
		rs983392	11	59923508	G	A	G	A	-0.1081	2.78684e-05	NA	0.408405	0.000214167	0.9	6.14328e-16	0.0134	TRUE
	SF	rs10792832	11	85867875	G	A	G	A	0.14	1.62075e-05	NA	0.630048	0.00010225	0.87	9.31966e-26	0.0133	TRUE
		rs11771145	7	143110762	A	G	A	G	-0.102	7.90578e-06	NA	0.347257	0.000103612	0.94	1.12305e-13	0.0137	TRUE
		rs190982	5	88223420	A	G	A	G	0.0759	-9.64114e-05	NA	0.600845	0.000102436	0.35	3.225e-08	0.0137	TRUE
		rs2718058	7	37841534	G	A	G	A	-0.0774	4.74388e-05	NA	0.364879	0.000102831	0.64	4.75697e-09	0.0132	TRUE
		rs28834970	8	27195121	C	T	C	T	0.0996	5.06518e-05	NA	0.364856	0.000102609	0.62	7.37055e-14	0.0133	TRUE
		rs35349669	2	234068476	T	C	T	C	0.0755	-5.33732e-05	NA	0.497864	9.88809e-05	0.59	3.16898e-08	0.0136	TRUE
		rs6733839	2	127892810	T	C	T	C	0.1965	0.000110066	NA	0.390421	0.000102989	0.29	6.94065e-44	0.0141	TRUE
		rs9331896	8	27467686	T	C	T	C	0.146	-2.95826e-05	NA	0.588627	0.000100797	0.77	2.77077e-25	0.0141	TRUE
		rs983392	11	59923508	G	A	G	A	-0.1081	-1.81188e-05	NA	0.408405	0.000100815	0.86	6.14328e-16	0.0134	TRUE
	LF	rs10498633	14	92926952	T	G	T	G	-0.0946	0.000115005	NA	0.230179	0.000198668	0.56	5.54204e-09	0.0162	TRUE
		rs10792832	11	85867875	G	A	G	A	0.14	-7.27471e-05	NA	0.630048	0.000173277	0.67	9.31966e-26	0.0133	TRUE
		rs10838725	11	47557871	C	T	C	T	0.0789	8.24837e-05	NA	0.301375	0.00018233	0.649999	1.11599e-08	0.0138	TRUE
		rs10948363	6	47487762	G	A	G	A	0.0954	4.54283e-05	NA	0.275278	0.00018733	0.81	5.20236e-11	0.0145	TRUE
		rs11771145	7	143110762	A	G	A	G	-0.102	-0.00010774	NA	0.347257	0.000175584	0.54	1.12305e-13	0.0137	TRUE
		rs1476679	7	100004446	T	C	T	C	0.0891	-0.000261538	NA	0.691336	0.000181183	0.15	5.57596e-10	0.0144	TRUE
		rs190982	5	88223420	A	G	A	G	0.0759	-0.000131935	NA	0.600845	0.000173592	0.450001	3.225e-08	0.0137	TRUE
		rs2718058	7	37841534	G	A	G	A	-0.0774	0.000115162	NA	0.364879	0.000174261	0.51	4.75697e-09	0.0132	TRUE
		rs28834970	8	27195121	C	T	C	T	0.0996	-8.69546e-05	NA	0.364856	0.000173885	0.62	7.37055e-14	0.0133	TRUE
		rs35349669	2	234068476	T	C	T	C	0.0755	-4.75706e-05	NA	0.497864	0.000167566	0.780001	3.16898e-08	0.0136	TRUE
		rs4147929	19	1063443	G	A	G	A	-0.143	-8.85568e-05	NA	0.82441	0.00022002	0.69	1.06292e-15	0.0178	TRUE
		rs6656401	1	207692049	G	A	G	A	-0.1667	0.000114815	NA	0.822083	0.000218886	0.6	5.69246e-24	0.0165	TRUE
		rs6733839	2	127892810	T	C	T	C	0.1965	5.51336e-05	NA	0.390421	0.000174528	0.75	6.94065e-44	0.0141	TRUE
		rs75364577	19	1028149	A	G	A	G	0.1559	-4.50829e-05	NA	0.156568	0.00023256	0.85	2.28202e-09	0.0261	TRUE
		rs9331896	8	27467686	T	C	T	C	0.146	-7.72604e-05	NA	0.588627	0.000170814	0.649999	2.77077e-25	0.0141	TRUE
		rs983392	11	59923508	G	A	G	A	-0.1081	-0.000264967	NA	0.408405	0.000170844	0.12	6.14328e-16	0.0134	TRUE
	HF	rs10498633	14	92926952	T	G	T	G	-0.0946	-0.000105227	NA	0.229932	0.000175444	0.55	5.54204e-09	0.0162	TRUE
		rs10792832	11	85867875	G	A	G	A	0.14	-4.56772e-05	NA	0.630867	0.000153086	0.77	9.31966e-26	0.0133	TRUE
		rs10838725	11	47557871	C	T	C	T	0.0789	0.000247331	NA	0.300667	0.000161117	0.12	1.11599e-08	0.0138	TRUE
		rs10948363	6	47487762	G	A	G	A	0.0954	-6.76894e-05	NA	0.275827	0.000165374	0.68	5.20236e-11	0.0145	TRUE
		rs11218343	11	121435587	C	T	C	T	-0.262	-0.000283089	NA	0.037113	0.000391944	0.47	9.72747e-15	0.0338	TRUE
		rs11771145	7	143110762	A	G	A	G	-0.102	7.54229e-05	NA	0.347996	0.00015505	0.630001	1.12305e-13	0.0137	TRUE
		rs1476679	7	100004446	T	C	T	C	0.0891	-0.000205961	NA	0.690853	0.000160045	0.2	5.57596e-10	0.0144	TRUE
		rs17125944	14	53400629	C	T	C	T	0.1323	8.16786e-05	NA	0.091748	0.000256457	0.75	7.94493e-09	0.0229	TRUE
		rs190982	5	88223420	A	G	A	G	0.0759	8.07131e-06	NA	0.600098	0.000153389	0.96	3.225e-08	0.0137	TRUE
		rs2718058	7	37841534	G	A	G	A	-0.0774	1.5558e-05	NA	0.364858	0.000153916	0.92	4.75697e-09	0.0132	TRUE
		rs28834970	8	27195121	C	T	C	T	0.0996	0.000168748	NA	0.365033	0.000153455	0.27	7.37055e-14	0.0133	TRUE
		rs35349669	2	234068476	T	C	T	C	0.0755	8.86868e-05	NA	0.497635	0.000147897	0.55	3.16898e-08	0.0136	TRUE
		rs4147929	19	1063443	G	A	G	A	-0.143	0.000131586	NA	0.823819	0.000194053	0.5	1.06292e-15	0.0178	TRUE
		rs6656401	1	207692049	G	A	G	A	-0.1667	-0.000115246	NA	0.821921	0.000193443	0.55	5.69246e-24	0.0165	TRUE
		rs6733839	2	127892810	T	C	T	C	0.1965	0.000135966	NA	0.389988	0.000154204	0.38	6.94065e-44	0.0141	TRUE
		rs7274581	20	55018260	C	T	C	T	-0.1323	-5.75319e-07	NA	0.086176	0.000264993	1	2.45997e-08	0.0237	TRUE
		rs75364577	19	1028149	A	G	A	G	0.1559	-5.3129e-05	NA	0.156373	0.000205592	0.8	2.28202e-09	0.0261	TRUE
		rs9331896	8	27467686	T	C	T	C	0.146	3.49717e-05	NA	0.58793	0.000150769	0.82	2.77077e-25	0.0141	TRUE
		rs983392	11	59923508	G	A	G	A	-0.1081	-4.04639e-06	NA	0.408149	0.000150881	0.98	6.14328e-16	0.0134	TRUE
	OPF	rs10498633	14	92926952	T	G	T	G	-0.0946	-0.0552	NA	0.1905	0.067	0.41	5.54204e-09	0.0162	TRUE
		rs10792832	11	85867875	G	A	G	A	0.14	-0.0358	NA	0.642	0.0544	0.5106	9.31966e-26	0.0133	TRUE
		rs10838725	11	47557871	C	T	C	T	0.0789	-0.0167	NA	0.2255	0.0619	0.787399	1.11599e-08	0.0138	TRUE
		rs10948363	6	47487762	G	A	G	A	0.0954	0.0343	NA	0.2071	0.0644	0.5949	5.20236e-11	0.0145	TRUE
		rs11218343	11	121435587	C	T	C	T	-0.262	0.1093	NA	0.02665	0.1602	0.4954	9.72747e-15	0.0338	TRUE
		rs11771145	7	143110762	A	G	A	G	-0.102	0.0255	NA	0.3833	0.0535	0.6342	1.12305e-13	0.0137	TRUE
		rs1476679	7	100004446	T	C	T	C	0.0891	0.0328	NA	0.7242	0.0583	0.573499	5.57596e-10	0.0144	TRUE
		rs17125944	14	53400629	C	T	C	T	0.1323	-0.1174	NA	0.09564	0.0895	0.1899	7.94493e-09	0.0229	TRUE
		rs190982	5	88223420	A	G	A	G	0.0759	0.01	NA	0.6974	0.0572	0.8606	3.225e-08	0.0137	TRUE
		rs2718058	7	37841534	G	A	G	A	-0.0774	-0.029	NA	0.2943	0.0571	0.6112	4.75697e-09	0.0132	TRUE
		rs28834970	8	27195121	C	T	C	T	0.0996	0.0404	NA	0.3642	0.0542	0.4557	7.37055e-14	0.0133	TRUE
		rs35349669	2	234068476	T	C	T	C	0.0755	-0.0626	NA	0.5373	0.0523	0.2307	3.16898e-08	0.0136	TRUE
		rs4147929	19	1063443	G	A	G	A	-0.143	-0.0573	NA	0.8806	0.0802	0.4747	1.06292e-15	0.0178	TRUE
		rs6656401	1	207692049	G	A	G	A	-0.1667	-0.108	NA	0.8088	0.0657	0.1	5.69246e-24	0.0165	TRUE
		rs6733839	2	127892810	T	C	T	C	0.1965	0.0106	NA	0.3735	0.0544	0.8459	6.94065e-44	0.0141	TRUE
		rs7274581	20	55018260	C	T	C	T	-0.1323	0.0356	NA	0.03161	0.152	0.815	2.45997e-08	0.0237	TRUE
		rs75364577	19	1028149	A	G	A	G	0.1559	0.0282	NA	0.1476	0.074	0.7036	2.28202e-09	0.0261	TRUE
		rs9271087	6	32576170	A	C	A	C	-0.1049	0.0174	NA	0.6686	0.065	0.7886	2.50323e-11	0.0157	TRUE
		rs9331896	8	27467686	T	C	T	C	0.146	0.1362	NA	0.5836	0.0534	0.0107599	2.77077e-25	0.0141	TRUE
		rs983392	11	59923508	G	A	G	A	-0.1081	0.0238	NA	0.3172	0.0561	0.671001	6.14328e-16	0.0134	TRUE
	OP	rs10498633	14	92926952	T	G	T	G	-0.0946	-0.0324	NA	0.1908	0.0333	0.3302	5.54204e-09	0.0162	TRUE
		rs10792832	11	85867875	G	A	G	A	0.14	-0.0146	NA	0.6419	0.0272	0.5919	9.31966e-26	0.0133	TRUE
		rs10838725	11	47557871	C	T	C	T	0.0789	-0.0348	NA	0.2259	0.0309	0.2595	1.11599e-08	0.0138	TRUE
		rs10948363	6	47487762	G	A	G	A	0.0954	0.0391	NA	0.2072	0.032	0.2216	5.20236e-11	0.0145	TRUE
		rs11218343	11	121435587	C	T	C	T	-0.262	0.0716	NA	0.02671	0.0809	0.3758	9.72747e-15	0.0338	TRUE
		rs11771145	7	143110762	A	G	A	G	-0.102	0.0563	NA	0.3836	0.0267	0.0350598	1.12305e-13	0.0137	TRUE
		rs1476679	7	100004446	T	C	T	C	0.0891	0.0038	NA	0.7241	0.029	0.8956	5.57596e-10	0.0144	TRUE
		rs17125944	14	53400629	C	T	C	T	0.1323	-0.0846	NA	0.09576	0.0444	0.05668	7.94493e-09	0.0229	TRUE
		rs190982	5	88223420	A	G	A	G	0.0759	-0.0361	NA	0.6974	0.0285	0.2054	3.225e-08	0.0137	TRUE
		rs2718058	7	37841534	G	A	G	A	-0.0774	0.0252	NA	0.2941	0.0285	0.3758	4.75697e-09	0.0132	TRUE
		rs28834970	8	27195121	C	T	C	T	0.0996	-0.0101	NA	0.3645	0.027	0.709499	7.37055e-14	0.0133	TRUE
		rs35349669	2	234068476	T	C	T	C	0.0755	-0.0256	NA	0.5367	0.026	0.3249	3.16898e-08	0.0136	TRUE
		rs4147929	19	1063443	G	A	G	A	-0.143	-0.0338	NA	0.8808	0.0402	0.4005	1.06292e-15	0.0178	TRUE
		rs6656401	1	207692049	G	A	G	A	-0.1667	0.0043	NA	0.8093	0.0329	0.8953	5.69246e-24	0.0165	TRUE
		rs6733839	2	127892810	T	C	T	C	0.1965	-0.0387	NA	0.3732	0.0272	0.1547	6.94065e-44	0.0141	TRUE
		rs7274581	20	55018260	C	T	C	T	-0.1323	-0.0182	NA	0.03178	0.0752	0.8089	2.45997e-08	0.0237	TRUE
		rs75364577	19	1028149	A	G	A	G	0.1559	0.025	NA	0.1473	0.0371	0.5007	2.28202e-09	0.0261	TRUE
		rs9271087	6	32576170	A	C	A	C	-0.1049	0.0178	NA	0.6687	0.0326	0.583899	2.50323e-11	0.0157	TRUE
		rs9331896	8	27467686	T	C	T	C	0.146	0.0348	NA	0.5841	0.0265	0.1894	2.77077e-25	0.0141	TRUE
		rs983392	11	59923508	G	A	G	A	-0.1081	-0.0203	NA	0.3167	0.0281	0.4689	6.14328e-16	0.0134	TRUE

## Sheet: Parkinson
Instrumental SNPs from Parkinson GWASs.
	SNP	Gene	Chr.exposure	Pos.exposure	Function	Effect-Allele	Other-Allele	EAF	β	SE	P value	F statistic
1	rs35749011	KRTCAP2	1	155135036	intergenic	A	G	0.0191	0.7508	0.0659	5.02e-30	129.801
2	rs823106	SLC45A3	1	205656453	intergenic	C	G	0.8488	-0.1492	0.0239	4.1e-10	38.971
3	rs4613239	STK39	2	169119609	intergenic	G	C	0.1326	0.1784	0.0248	6.21e-13	51.7471
4	rs6741007	CCNT2-AS1	2	135537119	intron	G	T	0.4507	-0.1233	0.0175	2.09e-12	49.6421
5	rs4488803	ABHD6	3	58218352	upstream	A	G	0.3746	-0.1136	0.0199	1.08e-08	32.5875
6	rs10513789	MCCC1	3	182760073	intron	G	T	0.1826	-0.1596	0.0219	3.18e-13	53.1102
7	rs7695720	FAM47E	4	77183300	intron	C	A	0.2091	-0.1255	0.0208	1.53e-09	36.405
8	rs34311866	TMEM175	4	951947	missense	C	T	0.1958	0.2272	0.0231	7.97e-23	96.737
9	rs4698412	BST1	4	15737348	intron	A	G	0.553	0.1258	0.0168	7.05e-14	56.0716
10	rs356203	SNCA	4	90666041	intron	T	C	0.6169	-0.2398	0.0178	3.01e-41	181.492
11	rs75646569	NDUFAF2	5	60345424	intron	G	T	0.1117	0.1916	0.0266	5.62e-13	51.8833
12	rs35265698	HLA-DRB1	6	32561334	upstream	G	C	0.1547	-0.2	0.0303	3.93e-11	43.5687
13	rs858295	NUPL2	7	23245569	downstream	G	A	0.3947	-0.1039	0.0176	3.83e-09	34.8502
14	rs620490	RP11-13N12.1	8	16697579	intron	G	T	0.2762	-0.1174	0.019	6.46e-10	38.1794
15	rs144814361	BAG3	10	121410917	5_prime_UTR	T	C	0.0174	0.4411	0.068	9.07e-11	42.0781
16	rs329647	MIR4697HG	11	133764666	downstream	C	G	0.6662	-0.1133	0.0178	1.94e-10	40.5154
17	rs75505347	MUC19	12	40885549	intron	T	C	0.0195	0.3917	0.0674	6.12e-09	33.7744
18	rs10847864	HIP1R	12	123326598	intron	T	G	0.3625	0.1274	0.0179	9.81e-13	50.6562
19	rs4774417	RP11-507B12.1	15	61993702	intron	A	G	0.7397	0.1052	0.0192	4.63e-08	30.0213
20	rs12934900	CTF2P	16	30923602	intron	T	A	0.6571	0.1215	0.0184	4.33e-11	43.6031
21	rs58879558	MAPT	17	44095467	intron	C	T	0.2229	-0.2383	0.025	1.36e-21	90.859
22	rs10451230	NCOR1	17	16035225	intron	T	A	0.565	-0.096	0.0175	4.42e-08	30.0931
23	rs4588066	RIT2	18	40672964	intron	A	G	0.326	0.1046	0.0178	4.45e-09	34.5321

## Sheet: MR Steiger-Parkinson
		Characteristics of individual SNPs used in the MR steiger test analysis of causal effects of Parkinson on BMD, fracture, OPFand OP
	Outcomes	SNPs	chr	pos	effect_allele.exposure	other_allele.exposure	effect_allele.outcome	other_allele.outcome	beta.exposure	beta.outcome	eaf.exposure	eaf.outcome	se.outcome	pval.outcome	pval.exposure	se.exposure	Steiger filtering results
	FA-BMD	rs10451230	17	16035225	T	A	T	A	-0.096	-0.038018	0.565	0.53389	0.016074	0.0204089	0.0175	4.42395e-08	TRUE
		rs10513789	3	182760073	G	T	G	T	-0.1596	-0.002054	0.1826	0.242005	0.01974	0.918722	0.0219	3.18493e-13	TRUE
		rs10847864	12	123326598	T	G	T	G	0.1274	-0.002077	0.3625	0.340414	0.017175	0.905568	0.0179	9.81296e-13	TRUE
		rs12934900	16	30923602	T	A	T	A	0.1215	-0.009835	0.6571	0.567701	0.01683	0.566661	0.0184	4.33112e-11	TRUE
		rs329647	11	133764666	C	G	C	G	-0.1133	-0.006453	0.6662	0.662928	0.016916	0.708397	0.0178	1.94402e-10	TRUE
		rs35265698	6	32561334	G	C	G	C	-0.2	-0.01074	0.1547	0.245903	0.024558	0.668085	0.0303	3.92735e-11	TRUE
		rs356203	4	90666041	T	C	T	C	-0.2398	0.013514	0.6169	0.579475	0.015884	0.404154	0.0178	3.00677e-41	TRUE
		rs35749011	1	155135036	A	G	A	G	0.7508	-0.004182	0.0191	0.0110581	0.063309	0.948338	0.0659	5.02227e-30	TRUE
		rs4488803	3	58218352	A	G	A	G	-0.1136	0.000696	0.3746	0.45887	0.016296	0.96656	0.0199	1.07599e-08	TRUE
		rs4588066	18	40672964	A	G	A	G	0.1046	-0.003715	0.326	0.324662	0.016782	0.828164	0.0178	4.45297e-09	TRUE
		rs4613239	2	169119609	G	C	G	C	0.1784	-0.012983	0.1326	0.154018	0.023401	0.586482	0.0248	6.21441e-13	TRUE
		rs4698412	4	15737348	A	G	A	G	0.1258	0.001678	0.553	0.492363	0.015364	0.914678	0.0168	7.04855e-14	TRUE
		rs4774417	15	61993702	A	G	A	G	0.1052	-0.020171	0.7397	0.712013	0.017432	0.256532	0.0192	4.62605e-08	TRUE
		rs58879558	17	44095467	C	T	C	T	-0.2383	-0.041094	0.2229	0.214399	0.032695	0.217783	0.025	1.36301e-21	TRUE
		rs620490	8	16697579	G	T	G	T	-0.1174	-0.015043	0.2762	0.323548	0.01716	0.390032	0.019	6.45595e-10	TRUE
		rs6741007	2	135537119	G	T	G	T	-0.1233	-0.027185	0.4507	0.5607	0.021309	0.210957	0.0175	2.08689e-12	TRUE
		rs75505347	12	40885549	T	C	T	C	0.3917	0.071734	0.0195	0.0112172	0.061556	0.253164	0.0674	6.11702e-09	TRUE
		rs75646569	5	60345424	G	T	G	T	0.1916	0.013567	0.1117	0.109069	0.026909	0.621086	0.0266	5.61824e-13	TRUE
		rs7695720	4	77183300	C	A	C	A	-0.1255	0.002094	0.2091	0.213286	0.019187	0.914742	0.0208	1.52799e-09	TRUE
		rs823106	1	205656453	C	G	C	G	-0.1492	-0.037355	0.8488	0.786237	0.023328	0.116387	0.0239	4.09996e-10	TRUE
		rs858295	7	23245569	G	A	G	A	-0.1039	-0.007884	0.3947	0.403262	0.016373	0.636856	0.0176	3.83098e-09	TRUE
	LS-BMD	rs10451230	17	16035225	T	A	T	A	-0.096	-0.020355	0.565	0.53389	0.008875	0.0251131	0.0175	4.42395e-08	TRUE
		rs10513789	3	182760073	G	T	G	T	-0.1596	-0.016766	0.1826	0.242005	0.010982	0.135934	0.0219	3.18493e-13	TRUE
		rs10847864	12	123326598	T	G	T	G	0.1274	0.023839	0.3625	0.340414	0.010162	0.0219801	0.0179	9.81296e-13	TRUE
		rs12934900	16	30923602	T	A	T	A	0.1215	-0.004922	0.6571	0.567701	0.009329	0.606368	0.0184	4.33112e-11	TRUE
		rs329647	11	133764666	C	G	C	G	-0.1133	0.003399	0.6662	0.662928	0.009412	0.724329	0.0178	1.94402e-10	TRUE
		rs35265698	6	32561334	G	C	G	C	-0.2	-0.012108	0.1547	0.245903	0.013248	0.372046	0.0303	3.92735e-11	TRUE
		rs356203	4	90666041	T	C	T	C	-0.2398	-0.011646	0.6169	0.579475	0.009007	0.206643	0.0178	3.00677e-41	TRUE
		rs35749011	1	155135036	A	G	A	G	0.7508	0.014982	0.0191	0.0110581	0.036673	0.689909	0.0659	5.02227e-30	TRUE
		rs4488803	3	58218352	A	G	A	G	-0.1136	-0.002952	0.3746	0.45887	0.009036	0.749709	0.0199	1.07599e-08	TRUE
		rs4588066	18	40672964	A	G	A	G	0.1046	-0.007217	0.326	0.324662	0.009431	0.454857	0.0178	4.45297e-09	TRUE
		rs4613239	2	169119609	G	C	G	C	0.1784	0.018507	0.1326	0.154018	0.013291	0.173831	0.0248	6.21441e-13	TRUE
		rs4698412	4	15737348	A	G	A	G	0.1258	-0.010031	0.553	0.492363	0.00873	0.26177	0.0168	7.04855e-14	TRUE
		rs4774417	15	61993702	A	G	A	G	0.1052	0.00276	0.7397	0.712013	0.009801	0.783312	0.0192	4.62605e-08	TRUE
		rs58879558	17	44095467	C	T	C	T	-0.2383	-0.05259	0.2229	0.214399	0.013816	0.000203002	0.025	1.36301e-21	TRUE
		rs620490	8	16697579	G	T	G	T	-0.1174	0.000114	0.2762	0.323548	0.009593	0.990719	0.019	6.45595e-10	TRUE
		rs6741007	2	135537119	G	T	G	T	-0.1233	0.008219	0.4507	0.5607	0.011014	0.466157	0.0175	2.08689e-12	TRUE
		rs75505347	12	40885549	T	C	T	C	0.3917	-0.007266	0.0195	0.0112172	0.038492	0.853717	0.0674	6.11702e-09	TRUE
		rs75646569	5	60345424	G	T	G	T	0.1916	-0.009928	0.1117	0.109069	0.014965	0.517029	0.0266	5.61824e-13	TRUE
		rs7695720	4	77183300	C	A	C	A	-0.1255	-0.018962	0.2091	0.213286	0.010723	0.0841628	0.0208	1.52799e-09	TRUE
		rs823106	1	205656453	C	G	C	G	-0.1492	0.002213	0.8488	0.786237	0.012718	0.865058	0.0239	4.09996e-10	TRUE
		rs858295	7	23245569	G	A	G	A	-0.1039	-0.017042	0.3947	0.403262	0.009044	0.0657279	0.0176	3.83098e-09	TRUE
	FN-BMD	rs10451230	17	16035225	T	A	T	A	-0.096	-0.010432	0.565	0.53389	0.007593	0.178828	0.0175	4.42395e-08	TRUE
		rs10513789	3	182760073	G	T	G	T	-0.1596	-0.005563	0.1826	0.242005	0.00946	0.565054	0.0219	3.18493e-13	TRUE
		rs10847864	12	123326598	T	G	T	G	0.1274	0.009415	0.3625	0.340414	0.008749	0.29235	0.0179	9.81296e-13	TRUE
		rs12934900	16	30923602	T	A	T	A	0.1215	0.00623	0.6571	0.567701	0.007925	0.441847	0.0184	4.33112e-11	TRUE
		rs329647	11	133764666	C	G	C	G	-0.1133	0.008398	0.6662	0.662928	0.008081	0.309195	0.0178	1.94402e-10	TRUE
		rs35265698	6	32561334	G	C	G	C	-0.2	-0.020137	0.1547	0.245903	0.012028	0.101412	0.0303	3.92735e-11	TRUE
		rs356203	4	90666041	T	C	T	C	-0.2398	-0.006604	0.6169	0.579475	0.008044	0.421813	0.0178	3.00677e-41	TRUE
		rs35749011	1	155135036	A	G	A	G	0.7508	-0.003122	0.0191	0.0110581	0.032507	0.925098	0.0659	5.02227e-30	TRUE
		rs4488803	3	58218352	A	G	A	G	-0.1136	-0.001021	0.3746	0.45887	0.007769	0.897679	0.0199	1.07599e-08	TRUE
		rs4588066	18	40672964	A	G	A	G	0.1046	-0.009442	0.326	0.324662	0.008105	0.25429	0.0178	4.45297e-09	TRUE
		rs4613239	2	169119609	G	C	G	C	0.1784	0.012951	0.1326	0.154018	0.011363	0.264717	0.0248	6.21441e-13	TRUE
		rs4698412	4	15737348	A	G	A	G	0.1258	-0.005897	0.553	0.492363	0.007492	0.441224	0.0168	7.04855e-14	TRUE
		rs4774417	15	61993702	A	G	A	G	0.1052	0.006714	0.7397	0.712013	0.008452	0.43705	0.0192	4.62605e-08	TRUE
		rs58879558	17	44095467	C	T	C	T	-0.2383	-0.026296	0.2229	0.214399	0.010939	0.01869	0.025	1.36301e-21	TRUE
		rs620490	8	16697579	G	T	G	T	-0.1174	-0.000768	0.2762	0.323548	0.008241	0.927298	0.019	6.45595e-10	TRUE
		rs6741007	2	135537119	G	T	G	T	-0.1233	-0.004009	0.4507	0.5607	0.008977	0.662186	0.0175	2.08689e-12	TRUE
		rs75505347	12	40885549	T	C	T	C	0.3917	0.025918	0.0195	0.0112172	0.033401	0.447706	0.0674	6.11702e-09	TRUE
		rs75646569	5	60345424	G	T	G	T	0.1916	-0.00637	0.1117	0.109069	0.012804	0.626418	0.0266	5.61824e-13	TRUE
		rs7695720	4	77183300	C	A	C	A	-0.1255	0.001298	0.2091	0.213286	0.009224	0.890459	0.0208	1.52799e-09	TRUE
		rs823106	1	205656453	C	G	C	G	-0.1492	0.006294	0.8488	0.786237	0.011	0.575568	0.0239	4.09996e-10	TRUE
		rs858295	7	23245569	G	A	G	A	-0.1039	-0.008701	0.3947	0.403262	0.007748	0.271865	0.0176	3.83098e-09	TRUE
	eBMD	rs10451230	17	16035225	T	A	T	A	-0.096	0.00282066	0.565	0.560128	0.00257812	0.27	0.0175	4.42395e-08	TRUE
		rs10513789	3	182760073	G	T	G	T	-0.1596	-0.00685321	0.1826	0.191943	0.00324133	0.0340001	0.0219	3.18493e-13	TRUE
		rs10847864	12	123326598	T	G	T	G	0.1274	-0.00252964	0.3625	0.353697	0.0026731	0.34	0.0179	9.81296e-13	TRUE
		rs12934900	16	30923602	T	A	T	A	0.1215	0.00812224	0.6571	0.634646	0.00266242	0.00230001	0.0184	4.33112e-11	TRUE
		rs144814361	10	121410917	T	C	T	C	0.4411	0.0207111	0.0174	0.017363	0.0101932	0.0420001	0.068	9.06567e-11	TRUE
		rs329647	11	133764666	C	G	C	G	-0.1133	-0.000894885	0.6662	0.684591	0.00276191	0.75	0.0178	1.94402e-10	TRUE
		rs34311866	4	951947	C	T	C	T	0.2272	-0.00877697	0.1958	0.177204	0.00336453	0.00909997	0.0231	7.97444e-23	TRUE
		rs35265698	6	32561334	G	C	G	C	-0.2	-0.00573068	0.1547	0.190817	0.00324155	0.0769999	0.0303	3.92735e-11	TRUE
		rs356203	4	90666041	T	C	T	C	-0.2398	0.00111356	0.6169	0.633481	0.00264976	0.67	0.0178	3.00677e-41	TRUE
		rs35749011	1	155135036	A	G	A	G	0.7508	-0.00863261	0.0191	0.013818	0.0109515	0.43	0.0659	5.02227e-30	TRUE
		rs4488803	3	58218352	A	G	A	G	-0.1136	-0.00503279	0.3746	0.378741	0.00264478	0.0569994	0.0199	1.07599e-08	TRUE
		rs4588066	18	40672964	A	G	A	G	0.1046	-0.00149444	0.326	0.31319	0.00276821	0.59	0.0178	4.45297e-09	TRUE
		rs4613239	2	169119609	G	C	G	C	0.1784	-2.65165e-05	0.1326	0.118195	0.00395781	0.99	0.0248	6.21441e-13	TRUE
		rs4698412	4	15737348	A	G	A	G	0.1258	0.000666516	0.553	0.547342	0.00256609	0.8	0.0168	7.04855e-14	TRUE
		rs4774417	15	61993702	A	G	A	G	0.1052	8.88458e-05	0.7397	0.729966	0.00291498	0.98	0.0192	4.62605e-08	TRUE
		rs58879558	17	44095467	C	T	C	T	-0.2383	-0.0190641	0.2229	0.229759	0.00303669	3.40001e-10	0.025	1.36301e-21	TRUE
		rs620490	8	16697579	G	T	G	T	-0.1174	-0.00382972	0.2762	0.294903	0.00281074	0.17	0.019	6.45595e-10	TRUE
		rs6741007	2	135537119	G	T	G	T	-0.1233	-0.0041824	0.4507	0.380197	0.00261904	0.11	0.0175	2.08689e-12	TRUE
		rs75505347	12	40885549	T	C	T	C	0.3917	0.00811232	0.0195	0.016207	0.0104106	0.44	0.0674	6.11702e-09	TRUE
		rs75646569	5	60345424	G	T	G	T	0.1916	0.00143745	0.1117	0.092936	0.00439881	0.74	0.0266	5.61824e-13	TRUE
		rs7695720	4	77183300	C	A	C	A	-0.1255	-0.00393726	0.2091	0.22177	0.0030837	0.2	0.0208	1.52799e-09	TRUE
		rs823106	1	205656453	C	G	C	G	-0.1492	-0.00320688	0.8488	0.87779	0.00388895	0.41	0.0239	4.09996e-10	TRUE
		rs858295	7	23245569	G	A	G	A	-0.1039	-0.00510547	0.3947	0.392266	0.00260889	0.05	0.0176	3.83098e-09	TRUE
	TB-BMD	rs10451230	17	16035225	T	A	T	A	-0.096	-0.0111	0.565	0.5525	0.0058	0.0544302	0.0175	4.42395e-08	TRUE
		rs10513789	3	182760073	G	T	G	T	-0.1596	-0.0017	0.1826	0.2135	0.007	0.811	0.0219	3.18493e-13	TRUE
		rs10847864	12	123326598	T	G	T	G	0.1274	0.0066	0.3625	0.3553	0.0067	0.327	0.0179	9.81296e-13	TRUE
		rs12934900	16	30923602	T	A	T	A	0.1215	0.0076	0.6571	0.6067	0.006	0.2063	0.0184	4.33112e-11	TRUE
		rs144814361	10	121410917	T	C	T	C	0.4411	0.0462	0.0174	0.0156	0.0301	0.1244	0.068	9.06567e-11	TRUE
		rs329647	11	133764666	C	G	C	G	-0.1133	0.0073	0.6662	0.6823	0.0061	0.2304	0.0178	1.94402e-10	TRUE
		rs34311866	4	951947	C	T	C	T	0.2272	-0.0076	0.1958	0.1658	0.008	0.3427	0.0231	7.97444e-23	TRUE
		rs35265698	6	32561334	G	C	G	C	-0.2	-0.006	0.1547	0.18	0.0095	0.5251	0.0303	3.92735e-11	TRUE
		rs356203	4	90666041	T	C	T	C	-0.2398	-0.0048	0.6169	0.6086	0.0059	0.4076	0.0178	3.00677e-41	TRUE
		rs35749011	1	155135036	A	G	A	G	0.7508	-0.0095	0.0191	0.0159	0.0255	0.709601	0.0659	5.02227e-30	TRUE
		rs4488803	3	58218352	A	G	A	G	-0.1136	0.0012	0.3746	0.4072	0.0058	0.8418	0.0199	1.07599e-08	TRUE
		rs4588066	18	40672964	A	G	A	G	0.1046	-0.0012	0.326	0.3219	0.0061	0.8486	0.0178	4.45297e-09	TRUE
		rs4613239	2	169119609	G	C	G	C	0.1784	0.0073	0.1326	0.1327	0.0088	0.4041	0.0248	6.21441e-13	TRUE
		rs4698412	4	15737348	A	G	A	G	0.1258	-0.0034	0.553	0.5268	0.0057	0.5479	0.0168	7.04855e-14	TRUE
		rs4774417	15	61993702	A	G	A	G	0.1052	0.007	0.7397	0.7162	0.0063	0.2659	0.0192	4.62605e-08	TRUE
		rs58879558	17	44095467	C	T	C	T	-0.2383	-0.0219	0.2229	0.2307	0.0084	0.00951108	0.025	1.36301e-21	TRUE
		rs620490	8	16697579	G	T	G	T	-0.1174	-0.0081	0.2762	0.2864	0.0064	0.1995	0.019	6.45595e-10	TRUE
		rs6741007	2	135537119	G	T	G	T	-0.1233	0.0022	0.4507	0.4602	0.0063	0.729699	0.0175	2.08689e-12	TRUE
		rs75505347	12	40885549	T	C	T	C	0.3917	0.0142	0.0195	0.0153	0.0262	0.5872	0.0674	6.11702e-09	TRUE
		rs75646569	5	60345424	G	T	G	T	0.1916	0.0052	0.1117	0.1056	0.0094	0.579301	0.0266	5.61824e-13	TRUE
		rs7695720	4	77183300	C	A	C	A	-0.1255	0.0021	0.2091	0.2143	0.0068	0.759799	0.0208	1.52799e-09	TRUE
		rs823106	1	205656453	C	G	C	G	-0.1492	-0.0043	0.8488	0.8307	0.0081	0.591701	0.0239	4.09996e-10	TRUE
		rs858295	7	23245569	G	A	G	A	-0.1039	0.0013	0.3947	0.4024	0.0059	0.8309	0.0176	3.83098e-09	TRUE
	AF	rs10451230	17	16035225	T	A	T	A	-0.096	1.25821e-05	0.565	0.560441	0.000211464	0.95	0.000211464	0.95	TRUE
		rs10513789	3	182760073	G	T	G	T	-0.1596	0.000100789	0.1826	0.191625	0.000266622	0.709999	0.000266622	0.709999	TRUE
		rs10847864	12	123326598	T	G	T	G	0.1274	-0.000340546	0.3625	0.353452	0.00021967	0.12	0.00021967	0.12	TRUE
		rs12934900	16	30923602	T	A	T	A	0.1215	-0.000249012	0.6571	0.634183	0.00021833	0.25	0.00021833	0.25	TRUE
		rs329647	11	133764666	C	G	C	G	-0.1133	0.000687802	0.6662	0.684373	0.0002269	0.00239999	0.0002269	0.00239999	TRUE
		rs34311866	4	951947	C	T	C	T	0.2272	-4.71752e-05	0.1958	0.177825	0.000275974	0.86	0.000275974	0.86	TRUE
		rs35265698	6	32561334	G	C	G	C	-0.2	-9.09337e-05	0.1547	0.190273	0.000267759	0.73	0.000267759	0.73	TRUE
		rs356203	4	90666041	T	C	T	C	-0.2398	-5.12721e-05	0.6169	0.633646	0.000217772	0.81	0.000217772	0.81	TRUE
		rs4488803	3	58218352	A	G	A	G	-0.1136	9.60565e-05	0.3746	0.378253	0.000217348	0.66	0.000217348	0.66	TRUE
		rs4588066	18	40672964	A	G	A	G	0.1046	-2.60296e-05	0.326	0.312416	0.000226755	0.91	0.000226755	0.91	TRUE
		rs4613239	2	169119609	G	C	G	C	0.1784	0.000372646	0.1326	0.119319	0.00032513	0.25	0.00032513	0.25	TRUE
		rs4698412	4	15737348	A	G	A	G	0.1258	-0.00017715	0.553	0.547677	0.000210946	0.4	0.000210946	0.4	TRUE
		rs4774417	15	61993702	A	G	A	G	0.1052	6.03831e-05	0.7397	0.729708	0.00023886	0.8	0.00023886	0.8	TRUE
		rs58879558	17	44095467	C	T	C	T	-0.2383	0.000223416	0.2229	0.230095	0.000249194	0.37	0.000249194	0.37	TRUE
		rs620490	8	16697579	G	T	G	T	-0.1174	-0.00043968	0.2762	0.294163	0.000230983	0.0569994	0.000230983	0.0569994	TRUE
		rs6741007	2	135537119	G	T	G	T	-0.1233	-9.97059e-05	0.4507	0.381421	0.000215478	0.64	0.000215478	0.64	TRUE
		rs75646569	5	60345424	G	T	G	T	0.1916	-1.02766e-05	0.1117	0.093032	0.00036125	0.98	0.00036125	0.98	TRUE
		rs7695720	4	77183300	C	A	C	A	-0.1255	0.000186038	0.2091	0.222151	0.00025295	0.46	0.00025295	0.46	TRUE
		rs823106	1	205656453	C	G	C	G	-0.1492	0.000457519	0.8488	0.877231	0.000320028	0.15	0.000320028	0.15	TRUE
		rs858295	7	23245569	G	A	G	A	-0.1039	-0.000169896	0.3947	0.393096	0.000215312	0.43	0.000215312	0.43	TRUE
	SF	rs10451230	17	16035225	T	A	T	A	-0.096	9.43197e-05	0.565	0.560441	9.95436e-05	0.34	0.0175	4.42395e-08	TRUE
		rs10847864	12	123326598	T	G	T	G	0.1274	6.63997e-05	0.3625	0.353452	0.000103406	0.52	0.0179	9.81296e-13	TRUE
		rs12934900	16	30923602	T	A	T	A	0.1215	-2.84548e-05	0.6571	0.634183	0.000102775	0.780001	0.0184	4.33112e-11	TRUE
		rs356203	4	90666041	T	C	T	C	-0.2398	2.4851e-05	0.6169	0.633646	0.000102513	0.81	0.0178	3.00677e-41	TRUE
		rs4488803	3	58218352	A	G	A	G	-0.1136	-0.000122833	0.3746	0.378253	0.000102312	0.23	0.0199	1.07599e-08	TRUE
		rs4698412	4	15737348	A	G	A	G	0.1258	-0.000202037	0.553	0.547677	9.92987e-05	0.0420001	0.0168	7.04855e-14	TRUE
		rs6741007	2	135537119	G	T	G	T	-0.1233	4.38298e-06	0.4507	0.381421	0.000101433	0.97	0.0175	2.08689e-12	TRUE
		rs858295	7	23245569	G	A	G	A	-0.1039	-0.000220962	0.3947	0.393096	0.000101355	0.0290001	0.0176	3.83098e-09	TRUE
	LF	rs10451230	17	16035225	T	A	T	A	-0.096	0.000190511	0.565	0.560441	0.00016869	0.26	0.0175	4.42395e-08	TRUE
		rs10513789	3	182760073	G	T	G	T	-0.1596	0.000197304	0.1826	0.191625	0.000212691	0.35	0.0219	3.18493e-13	TRUE
		rs10847864	12	123326598	T	G	T	G	0.1274	-0.000477742	0.3625	0.353452	0.000175237	0.0064	0.0179	9.81296e-13	TRUE
		rs12934900	16	30923602	T	A	T	A	0.1215	0.000130993	0.6571	0.634183	0.000174166	0.450001	0.0184	4.33112e-11	TRUE
		rs329647	11	133764666	C	G	C	G	-0.1133	4.53992e-05	0.6662	0.684373	0.000181001	0.8	0.0178	1.94402e-10	TRUE
		rs34311866	4	951947	C	T	C	T	0.2272	0.000215424	0.1958	0.177825	0.00022015	0.33	0.0231	7.97444e-23	TRUE
		rs35265698	6	32561334	G	C	G	C	-0.2	0.000420037	0.1547	0.190273	0.000213598	0.0490004	0.0303	3.92735e-11	TRUE
		rs356203	4	90666041	T	C	T	C	-0.2398	8.76844e-05	0.6169	0.633646	0.000173722	0.61	0.0178	3.00677e-41	TRUE
		rs4488803	3	58218352	A	G	A	G	-0.1136	-9.36687e-06	0.3746	0.378253	0.000173383	0.96	0.0199	1.07599e-08	TRUE
		rs4588066	18	40672964	A	G	A	G	0.1046	-0.000113496	0.326	0.312416	0.000180886	0.53	0.0178	4.45297e-09	TRUE
		rs4613239	2	169119609	G	C	G	C	0.1784	0.000416569	0.1326	0.119319	0.000259362	0.11	0.0248	6.21441e-13	TRUE
		rs4698412	4	15737348	A	G	A	G	0.1258	7.47918e-05	0.553	0.547677	0.000168277	0.66	0.0168	7.04855e-14	TRUE
		rs4774417	15	61993702	A	G	A	G	0.1052	0.000159458	0.7397	0.729708	0.000190543	0.4	0.0192	4.62605e-08	TRUE
		rs58879558	17	44095467	C	T	C	T	-0.2383	0.00014763	0.2229	0.230095	0.000198788	0.46	0.025	1.36301e-21	TRUE
		rs620490	8	16697579	G	T	G	T	-0.1174	4.93283e-05	0.2762	0.294163	0.000184261	0.79	0.019	6.45595e-10	TRUE
		rs6741007	2	135537119	G	T	G	T	-0.1233	-0.00011927	0.4507	0.381421	0.000171891	0.49	0.0175	2.08689e-12	TRUE
		rs7695720	4	77183300	C	A	C	A	-0.1255	2.6586e-06	0.2091	0.222151	0.000201784	0.99	0.0208	1.52799e-09	TRUE
		rs823106	1	205656453	C	G	C	G	-0.1492	-0.000207993	0.8488	0.877231	0.000255295	0.42	0.0239	4.09996e-10	TRUE
		rs858295	7	23245569	G	A	G	A	-0.1039	0.000183005	0.3947	0.393096	0.000171759	0.29	0.0176	3.83098e-09	TRUE
	HF	rs10451230	17	16035225	T	A	T	A	-0.096	-0.000102177	0.565	0.559892	0.000149034	0.49	0.0175	4.42395e-08	TRUE
		rs10513789	3	182760073	G	T	G	T	-0.1596	0.000109172	0.1826	0.191299	0.000187865	0.56	0.0219	3.18493e-13	TRUE
		rs10847864	12	123326598	T	G	T	G	0.1274	-0.000183977	0.3625	0.353523	0.000154881	0.23	0.0179	9.81296e-13	TRUE
		rs12934900	16	30923602	T	A	T	A	0.1215	2.47314e-05	0.6571	0.634843	0.000154019	0.87	0.0184	4.33112e-11	TRUE
		rs144814361	10	121410917	T	C	T	C	0.4411	0.00155922	0.0174	0.01745	0.000588609	0.00809991	0.068	9.06567e-11	TRUE
		rs329647	11	133764666	C	G	C	G	-0.1133	-0.000114286	0.6662	0.684527	0.000160002	0.48	0.0178	1.94402e-10	TRUE
		rs34311866	4	951947	C	T	C	T	0.2272	-6.39849e-05	0.1958	0.177615	0.000194508	0.74	0.0231	7.97444e-23	TRUE
		rs35265698	6	32561334	G	C	G	C	-0.2	0.000212393	0.1547	0.190575	0.000188522	0.26	0.0303	3.92735e-11	TRUE
		rs356203	4	90666041	T	C	T	C	-0.2398	3.57032e-06	0.6169	0.633036	0.000153355	0.98	0.0178	3.00677e-41	TRUE
		rs35749011	1	155135036	A	G	A	G	0.7508	0.000316107	0.0191	0.013715	0.00063854	0.62	0.0659	5.02227e-30	TRUE
		rs4488803	3	58218352	A	G	A	G	-0.1136	1.56219e-07	0.3746	0.378596	0.000153131	1	0.0199	1.07599e-08	TRUE
		rs4588066	18	40672964	A	G	A	G	0.1046	0.000116082	0.326	0.312804	0.000159807	0.47	0.0178	4.45297e-09	TRUE
		rs4613239	2	169119609	G	C	G	C	0.1784	0.000105181	0.1326	0.118306	0.000229937	0.649999	0.0248	6.21441e-13	TRUE
		rs4698412	4	15737348	A	G	A	G	0.1258	7.84443e-05	0.553	0.547987	0.000148648	0.6	0.0168	7.04855e-14	TRUE
		rs4774417	15	61993702	A	G	A	G	0.1052	-0.000241775	0.7397	0.729547	0.000168178	0.15	0.0192	4.62605e-08	TRUE
		rs58879558	17	44095467	C	T	C	T	-0.2383	-0.000147944	0.2229	0.229783	0.000175592	0.4	0.025	1.36301e-21	TRUE
		rs620490	8	16697579	G	T	G	T	-0.1174	-0.000102384	0.2762	0.294776	0.000162616	0.53	0.019	6.45595e-10	TRUE
		rs6741007	2	135537119	G	T	G	T	-0.1233	-8.81447e-05	0.4507	0.379133	0.000152285	0.56	0.0175	2.08689e-12	TRUE
		rs75505347	12	40885549	T	C	T	C	0.3917	0.000355507	0.0195	0.016286	0.000601314	0.55	0.0674	6.11702e-09	TRUE
		rs75646569	5	60345424	G	T	G	T	0.1916	-0.000313436	0.1117	0.092786	0.000254914	0.22	0.0266	5.61824e-13	TRUE
		rs7695720	4	77183300	C	A	C	A	-0.1255	7.53521e-06	0.2091	0.222157	0.000178287	0.97	0.0208	1.52799e-09	TRUE
		rs823106	1	205656453	C	G	C	G	-0.1492	0.000174798	0.8488	0.877893	0.000226006	0.44	0.0239	4.09996e-10	TRUE
		rs858295	7	23245569	G	A	G	A	-0.1039	4.256e-05	0.3947	0.39246	0.000151666	0.780001	0.0176	3.83098e-09	TRUE
	OPF	rs10451230	17	16035225	T	A	T	A	-0.096	-0.0131	0.565	0.6064	0.0536	0.8076	0.0175	4.42395e-08	TRUE
		rs10513789	3	182760073	G	T	G	T	-0.1596	-0.0511	0.1826	0.196	0.066	0.439	0.0219	3.18493e-13	TRUE
		rs10847864	12	123326598	T	G	T	G	0.1274	-0.0264	0.3625	0.3385	0.0556	0.634501	0.0179	9.81296e-13	TRUE
		rs12934900	16	30923602	T	A	T	A	0.1215	0.006	0.6571	0.6511	0.0547	0.9133	0.0184	4.33112e-11	TRUE
		rs144814361	10	121410917	T	C	T	C	0.4411	-0.291	0.0174	0.006196	0.3343	0.3841	0.068	9.06567e-11	TRUE
		rs329647	11	133764666	C	G	C	G	-0.1133	0.0294	0.6662	0.8152	0.0667	0.66	0.0178	1.94402e-10	TRUE
		rs34311866	4	951947	C	T	C	T	0.2272	0.0444	0.1958	0.2077	0.0648	0.4933	0.0231	7.97444e-23	TRUE
		rs35265698	6	32561334	G	C	G	C	-0.2	0.0665	0.1547	0.1512	0.0747	0.373	0.0303	3.92735e-11	TRUE
		rs356203	4	90666041	T	C	T	C	-0.2398	-0.0244	0.6169	0.6406	0.0543	0.6531	0.0178	3.00677e-41	TRUE
		rs4488803	3	58218352	A	G	A	G	-0.1136	-0.0254	0.3746	0.4446	0.0525	0.627899	0.0199	1.07599e-08	TRUE
		rs4588066	18	40672964	A	G	A	G	0.1046	-0.0389	0.326	0.3606	0.0545	0.4753	0.0178	4.45297e-09	TRUE
		rs4613239	2	169119609	G	C	G	C	0.1784	-0.0134	0.1326	0.1062	0.0846	0.8741	0.0248	6.21441e-13	TRUE
		rs4698412	4	15737348	A	G	A	G	0.1258	-0.0028	0.553	0.5611	0.0525	0.9582	0.0168	7.04855e-14	TRUE
		rs4774417	15	61993702	A	G	A	G	0.1052	0.0361	0.7397	0.7008	0.0568	0.5251	0.0192	4.62605e-08	TRUE
		rs620490	8	16697579	G	T	G	T	-0.1174	-0.0702	0.2762	0.3309	0.0553	0.2048	0.019	6.45595e-10	TRUE
		rs6741007	2	135537119	G	T	G	T	-0.1233	-0.0047	0.4507	0.3471	0.0545	0.9313	0.0175	2.08689e-12	TRUE
		rs75505347	12	40885549	T	C	T	C	0.3917	0.0962	0.0195	0.01386	0.2216	0.6642	0.0674	6.11702e-09	TRUE
		rs75646569	5	60345424	G	T	G	T	0.1916	0.0208	0.1117	0.09766	0.088	0.8134	0.0266	5.61824e-13	TRUE
		rs7695720	4	77183300	C	A	C	A	-0.1255	0.0816	0.2091	0.2182	0.0627	0.1932	0.0208	1.52799e-09	TRUE
		rs823106	1	205656453	C	G	C	G	-0.1492	0.0752	0.8488	0.8588	0.0757	0.3209	0.0239	4.09996e-10	TRUE
		rs858295	7	23245569	G	A	G	A	-0.1039	-0.0582	0.3947	0.3872	0.0535	0.2764	0.0176	3.83098e-09	TRUE
	OP	rs10451230	17	16035225	T	A	T	A	-0.096	-0.0034	0.565	0.6067	0.0266	0.8989	0.0175	4.42395e-08	TRUE
		rs10513789	3	182760073	G	T	G	T	-0.1596	-0.0462	0.1826	0.196	0.0327	0.1574	0.0219	3.18493e-13	TRUE
		rs10847864	12	123326598	T	G	T	G	0.1274	0.0263	0.3625	0.3379	0.0277	0.3425	0.0179	9.81296e-13	TRUE
		rs12934900	16	30923602	T	A	T	A	0.1215	-0.0692	0.6571	0.6505	0.0271	0.0108201	0.0184	4.33112e-11	TRUE
		rs144814361	10	121410917	T	C	T	C	0.4411	0.262	0.0174	0.006271	0.1649	0.1121	0.068	9.06567e-11	TRUE
		rs329647	11	133764666	C	G	C	G	-0.1133	-0.0047	0.6662	0.8154	0.0334	0.8891	0.0178	1.94402e-10	TRUE
		rs34311866	4	951947	C	T	C	T	0.2272	-0.0291	0.1958	0.2065	0.0323	0.3678	0.0231	7.97444e-23	TRUE
		rs35265698	6	32561334	G	C	G	C	-0.2	0.1567	0.1547	0.1527	0.0367	1.94998e-05	0.0303	3.92735e-11	TRUE
		rs356203	4	90666041	T	C	T	C	-0.2398	-0.0145	0.6169	0.6408	0.027	0.5916	0.0178	3.00677e-41	TRUE
		rs4488803	3	58218352	A	G	A	G	-0.1136	-0.0153	0.3746	0.4443	0.0261	0.5576	0.0199	1.07599e-08	TRUE
		rs4588066	18	40672964	A	G	A	G	0.1046	0.0023	0.326	0.3604	0.0271	0.9331	0.0178	4.45297e-09	TRUE
		rs4613239	2	169119609	G	C	G	C	0.1784	0.0313	0.1326	0.1059	0.0424	0.4599	0.0248	6.21441e-13	TRUE
		rs4698412	4	15737348	A	G	A	G	0.1258	0.0185	0.553	0.5609	0.0261	0.4794	0.0168	7.04855e-14	TRUE
		rs4774417	15	61993702	A	G	A	G	0.1052	0.0046	0.7397	0.7015	0.0283	0.8713	0.0192	4.62605e-08	TRUE
		rs620490	8	16697579	G	T	G	T	-0.1174	-0.0326	0.2762	0.3305	0.0276	0.2381	0.019	6.45595e-10	TRUE
		rs6741007	2	135537119	G	T	G	T	-0.1233	-0.0034	0.4507	0.3474	0.0272	0.8998	0.0175	2.08689e-12	TRUE
		rs75505347	12	40885549	T	C	T	C	0.3917	0.1163	0.0195	0.01409	0.1082	0.2827	0.0674	6.11702e-09	TRUE
		rs75646569	5	60345424	G	T	G	T	0.1916	0.0402	0.1117	0.09758	0.0436	0.357	0.0266	5.61824e-13	TRUE
		rs7695720	4	77183300	C	A	C	A	-0.1255	-0.0212	0.2091	0.2181	0.0312	0.4974	0.0208	1.52799e-09	TRUE
		rs823106	1	205656453	C	G	C	G	-0.1492	-0.0353	0.8488	0.8586	0.0373	0.3428	0.0239	4.09996e-10	TRUE
		rs858295	7	23245569	G	A	G	A	-0.1039	0.0033	0.3947	0.3871	0.0267	0.9023	0.0176	3.83098e-09	TRUE

## Sheet: Epilepsy
Instrumental SNPs from Epilepsy GWASs.
	SNP	Gene	Chr.exposure	Pos.exposure	Function	Effect-Allele	Other-Allele	EAF	β	SE	P value	F statistic
1	rs11890028	SCN1A	2	166943277	intron	G	T	0.2789	-0.0756592	0.0138494	4.68e-08	29.8443
2	rs887696	AC006460.2	2	191583507	intergenic	T	C	0.6662	-0.0726806	0.0131145	3e-08	30.7138
3	rs4665630	KLHL29	2	23898317	N/A	T	C	0.8886	-0.108987	0.0198954	4.3e-08	30.0085
4	rs1402398	ACTG1P22	2	58042241	intergenic	A	G	0.6247	-0.0866186	0.0127662	1.16e-11	46.0362
5	rs1044352	N/A	4	31147874	N/A	T	G	0.4213	0.0751763	0.0125629	2.17e-09	35.8082
6	rs11943905	GABRA2	4	46397617	intron	T	C	0.2736	0.0775434	0.0141116	3.9e-08	30.1951
7	rs10060382	RPL7L1P4	5	114401519	intergenic	T	C	0.4968	-0.0725271	0.0125501	7.5e-09	33.3969
8	rs13200150	PTPRK	6	128309768	intron	G	A	0.3076	-0.0781755	0.0134345	5.92e-09	33.8609
9	rs68082256	RP1-130G2.1	6	16971575	intergenic	A	G	0.2059	-0.0934041	0.0155053	1.7e-09	36.2887
10	rs4794333	CDK5RAP3	17	46045495	intron	C	T	0.3943	-0.0735914	0.0126969	6.81e-09	33.5938
11	rs2833098	KRTAP8-1	21	32183996	downstream	A	G	0.6299	0.073068	0.0129553	1.7e-08	31.8097

## Sheet: MR Steiger-Epilepsy
		Characteristics of individual SNPs used in the MR steiger test analysis of causal effects of Epilepsy on BMD, fracture, OPFand OP
	Outcomes	SNPs	chr	pos	effect_allele.exposure	other_allele.exposure	effect_allele.outcome	other_allele.outcome	beta.exposure	beta.outcome	eaf.exposure	eaf.outcome	se.outcome	pval.outcome	pval.exposure	se.exposure	Steiger filtering results
	FA-BMD	rs10060382	5	114401519	T	C	T	C	-0.0725271	0.010562	0.4968	0.554813	0.016038	0.51847	0.0125501	7.49998e-09	TRUE
		rs11890028	2	166943277	G	T	G	T	-0.0756592	-0.013515	0.2789	0.248051	0.017456	0.447767	0.0138494	4.67897e-08	TRUE
		rs11943905	4	46397617	T	C	T	C	0.0775434	0.001796	0.2736	0.231901	0.017297	0.918874	0.0141116	3.89996e-08	TRUE
		rs13200150	6	128309768	G	A	G	A	-0.0781755	-0.009901	0.3076	0.263007	0.016825	0.563964	0.0134345	5.91602e-09	TRUE
		rs1402398	2	58042241	A	G	A	G	-0.0866186	0.007542	0.6247	0.643278	0.016463	0.653316	0.0127662	1.16091e-11	TRUE
		rs2833098	21	32183996	A	G	A	G	0.073068	-0.00518	0.6299	0.611615	0.016271	0.754944	0.0129553	1.7e-08	TRUE
		rs4665630	2	23898317	T	C	T	C	-0.108987	-0.009451	0.8886	0.852426	0.024607	0.7065	0.0198954	4.30002e-08	TRUE
		rs4794333	17	46045495	C	T	C	T	-0.0735914	-0.013005	0.3943	0.350915	0.015811	0.419968	0.0126969	6.81005e-09	TRUE
		rs68082256	6	16971575	A	G	A	G	-0.0934041	-0.023659	0.2059	0.194272	0.01908	0.224028	0.0155053	1.7e-09	TRUE
		rs887696	2	191583507	T	C	T	C	-0.0726806	-0.018808	0.6662	0.640891	0.016732	0.270344	0.0131145	2.99599e-08	TRUE
	LS-BMD	rs10060382	5	114401519	T	C	T	C	-0.0725271	-0.005227	0.4968	0.554813	0.008807	0.562164	0.0125501	7.49998e-09	TRUE
		rs11890028	2	166943277	G	T	G	T	-0.0756592	0.001265	0.2789	0.248051	0.009675	0.898346	0.0138494	4.67897e-08	TRUE
		rs11943905	4	46397617	T	C	T	C	0.0775434	0.009395	0.2736	0.231901	0.009704	0.344381	0.0141116	3.89996e-08	TRUE
		rs13200150	6	128309768	G	A	G	A	-0.0781755	0.002682	0.3076	0.263007	0.009447	0.781588	0.0134345	5.91602e-09	TRUE
		rs1402398	2	58042241	A	G	A	G	-0.0866186	0.01287	0.6247	0.643278	0.009093	0.166851	0.0127662	1.16091e-11	TRUE
		rs2833098	21	32183996	A	G	A	G	0.073068	-0.004452	0.6299	0.611615	0.009041	0.630562	0.0129553	1.7e-08	TRUE
		rs4665630	2	23898317	T	C	T	C	-0.108987	0.010145	0.8886	0.852426	0.013694	0.469383	0.0198954	4.30002e-08	TRUE
		rs4794333	17	46045495	C	T	C	T	-0.0735914	0.005837	0.3943	0.350915	0.008887	0.521242	0.0126969	6.81005e-09	TRUE
		rs68082256	6	16971575	A	G	A	G	-0.0934041	0.013054	0.2059	0.194272	0.010644	0.230943	0.0155053	1.7e-09	TRUE
		rs887696	2	191583507	T	C	T	C	-0.0726806	0.000506	0.6662	0.640891	0.00932	0.957684	0.0131145	2.99599e-08	TRUE
	FN-BMD	rs10060382	5	114401519	T	C	T	C	-0.0725271	0.002941	0.4968	0.554813	0.007545	0.702928	0.0125501	7.49998e-09	TRUE
		rs11890028	2	166943277	G	T	G	T	-0.0756592	0.012181	0.2789	0.248051	0.008333	0.152594	0.0138494	4.67897e-08	TRUE
		rs11943905	4	46397617	T	C	T	C	0.0775434	0.009421	0.2736	0.231901	0.008345	0.269333	0.0141116	3.89996e-08	TRUE
		rs13200150	6	128309768	G	A	G	A	-0.0781755	-0.005464	0.3076	0.263007	0.008107	0.509628	0.0134345	5.91602e-09	TRUE
		rs1402398	2	58042241	A	G	A	G	-0.0866186	0.010816	0.6247	0.643278	0.007794	0.17446	0.0127662	1.16091e-11	TRUE
		rs2833098	21	32183996	A	G	A	G	0.073068	-0.000528	0.6299	0.611615	0.007765	0.946894	0.0129553	1.7e-08	TRUE
		rs4665630	2	23898317	T	C	T	C	-0.108987	0.003646	0.8886	0.852426	0.011786	0.762105	0.0198954	4.30002e-08	TRUE
		rs4794333	17	46045495	C	T	C	T	-0.0735914	0.006752	0.3943	0.350915	0.007625	0.386239	0.0126969	6.81005e-09	TRUE
		rs68082256	6	16971575	A	G	A	G	-0.0934041	0.008111	0.2059	0.194272	0.009127	0.384521	0.0155053	1.7e-09	TRUE
		rs887696	2	191583507	T	C	T	C	-0.0726806	0.001099	0.6662	0.640891	0.007996	0.893012	0.0131145	2.99599e-08	TRUE
	eBMD	rs10060382	5	114401519	T	C	T	C	-0.0725271	-8.5938e-05	0.4968	0.50997	0.00255874	0.97	0.0125501	7.49998e-09	TRUE
		rs1044352	4	31147874	T	G	T	G	0.0751763	0.0056654	0.4213	0.405816	0.00260049	0.0290001	0.0125629	2.171e-09	TRUE
		rs11890028	2	166943277	G	T	G	T	-0.0756592	0.00489542	0.2789	0.274171	0.00284667	0.0850002	0.0138494	4.67897e-08	TRUE
		rs11943905	4	46397617	T	C	T	C	0.0775434	0.00475726	0.2736	0.280793	0.00285886	0.0959997	0.0141116	3.89996e-08	TRUE
		rs13200150	6	128309768	G	A	G	A	-0.0781755	0.000937807	0.3076	0.318605	0.00274824	0.73	0.0134345	5.91602e-09	TRUE
		rs1402398	2	58042241	A	G	A	G	-0.0866186	0.00387819	0.6247	0.628707	0.00263691	0.14	0.0127662	1.16091e-11	TRUE
		rs2833098	21	32183996	A	G	A	G	0.073068	-0.00265538	0.6299	0.62332	0.0026467	0.32	0.0129553	1.7e-08	TRUE
		rs4665630	2	23898317	T	C	T	C	-0.108987	-0.00135743	0.8886	0.888304	0.00404012	0.74	0.0198954	4.30002e-08	TRUE
		rs4794333	17	46045495	C	T	C	T	-0.0735914	-0.00564669	0.3943	0.405174	0.0026072	0.0299999	0.0126969	6.81005e-09	TRUE
		rs68082256	6	16971575	A	G	A	G	-0.0934041	-0.00131111	0.2059	0.203718	0.00317301	0.68	0.0155053	1.7e-09	TRUE
		rs887696	2	191583507	T	C	T	C	-0.0726806	-0.00116849	0.6662	0.679974	0.00274395	0.67	0.0131145	2.99599e-08	TRUE
	TB-BMD	rs10060382	5	114401519	T	C	T	C	-0.0725271	0.001	0.4968	0.518	0.0058	0.8639	0.0125501	7.49998e-09	TRUE
		rs1044352	4	31147874	T	G	T	G	0.0751763	-0.0109	0.4213	0.4277	0.0057	0.0569102	0.0125629	2.171e-09	TRUE
		rs11890028	2	166943277	G	T	G	T	-0.0756592	0.0107	0.2789	0.2641	0.0064	0.0935901	0.0138494	4.67897e-08	TRUE
		rs11943905	4	46397617	T	C	T	C	0.0775434	-0.0007	0.2736	0.2732	0.0063	0.9136	0.0141116	3.89996e-08	TRUE
		rs13200150	6	128309768	G	A	G	A	-0.0781755	-0.0098	0.3076	0.2992	0.0062	0.1155	0.0134345	5.91602e-09	TRUE
		rs1402398	2	58042241	A	G	A	G	-0.0866186	0.0074	0.6247	0.6438	0.006	0.217	0.0127662	1.16091e-11	TRUE
		rs2833098	21	32183996	A	G	A	G	0.073068	0.0006	0.6299	0.62	0.0059	0.913	0.0129553	1.7e-08	TRUE
		rs4665630	2	23898317	T	C	T	C	-0.108987	-0.0214	0.8886	0.8553	0.0086	0.0128801	0.0198954	4.30002e-08	TRUE
		rs4794333	17	46045495	C	T	C	T	-0.0735914	-0.0023	0.3943	0.3901	0.0058	0.6897	0.0126969	6.81005e-09	TRUE
		rs68082256	6	16971575	A	G	A	G	-0.0934041	0.0085	0.2059	0.2	0.0071	0.2264	0.0155053	1.7e-09	TRUE
		rs887696	2	191583507	T	C	T	C	-0.0726806	0.0051	0.6662	0.6674	0.0061	0.403	0.0131145	2.99599e-08	TRUE
	AF	rs10060382	5	114401519	T	C	T	C	-0.0725271	-0.000237497	0.4968	0.509807	0.000210134	0.26	0.0125501	7.49998e-09	TRUE
		rs1044352	4	31147874	T	G	T	G	0.0751763	-0.000418684	0.4213	0.406432	0.000213786	0.05	0.0125629	2.171e-09	TRUE
		rs11890028	2	166943277	G	T	G	T	-0.0756592	0.000197314	0.2789	0.274309	0.000234877	0.4	0.0138494	4.67897e-08	TRUE
		rs11943905	4	46397617	T	C	T	C	0.0775434	-0.000238824	0.2736	0.280364	0.000234628	0.31	0.0141116	3.89996e-08	TRUE
		rs13200150	6	128309768	G	A	G	A	-0.0781755	-0.000176066	0.3076	0.31848	0.000226629	0.44	0.0134345	5.91602e-09	TRUE
		rs1402398	2	58042241	A	G	A	G	-0.0866186	-0.000131255	0.6247	0.628219	0.000217358	0.55	0.0127662	1.16091e-11	TRUE
		rs2833098	21	32183996	A	G	A	G	0.073068	4.06877e-05	0.6299	0.622777	0.000216411	0.85	0.0129553	1.7e-08	TRUE
		rs4665630	2	23898317	T	C	T	C	-0.108987	-9.46472e-05	0.8886	0.888076	0.000333042	0.780001	0.0198954	4.30002e-08	TRUE
		rs4794333	17	46045495	C	T	C	T	-0.0735914	-0.000275997	0.3943	0.404073	0.000214021	0.2	0.0126969	6.81005e-09	TRUE
		rs68082256	6	16971575	A	G	A	G	-0.0934041	0.000292511	0.2059	0.204265	0.000260986	0.26	0.0155053	1.7e-09	TRUE
		rs887696	2	191583507	T	C	T	C	-0.0726806	7.94797e-05	0.6662	0.67979	0.000226369	0.73	0.0131145	2.99599e-08	TRUE
	SF	rs10060382	5	114401519	T	C	T	C	-0.0725271	-6.33328e-05	0.4968	0.509807	9.89171e-05	0.52	9.89171e-05	0.52	TRUE
		rs1044352	4	31147874	T	G	T	G	0.0751763	-0.00018596	0.4213	0.406432	0.000100636	0.0649995	0.000100636	0.0649995	TRUE
		rs1402398	2	58042241	A	G	A	G	-0.0866186	2.51208e-05	0.6247	0.628219	0.000102318	0.81	0.000102318	0.81	TRUE
		rs2833098	21	32183996	A	G	A	G	0.073068	-3.85331e-05	0.6299	0.622777	0.000101872	0.709999	0.000101872	0.709999	TRUE
		rs4794333	17	46045495	C	T	C	T	-0.0735914	-0.000118567	0.3943	0.404073	0.000100747	0.24	0.000100747	0.24	TRUE
	LF	rs10060382	5	114401519	T	C	T	C	-0.0725271	0.000105646	0.4968	0.509807	0.000167629	0.53	0.0125501	7.49998e-09	TRUE
		rs1044352	4	31147874	T	G	T	G	0.0751763	0.000166776	0.4213	0.406432	0.000170542	0.33	0.0125629	2.171e-09	TRUE
		rs11890028	2	166943277	G	T	G	T	-0.0756592	9.41094e-05	0.2789	0.274309	0.000187366	0.62	0.0138494	4.67897e-08	TRUE
		rs11943905	4	46397617	T	C	T	C	0.0775434	-8.87245e-05	0.2736	0.280364	0.000187168	0.64	0.0141116	3.89996e-08	TRUE
		rs13200150	6	128309768	G	A	G	A	-0.0781755	-5.82569e-05	0.3076	0.31848	0.000180787	0.75	0.0134345	5.91602e-09	TRUE
		rs1402398	2	58042241	A	G	A	G	-0.0866186	0.0002222	0.6247	0.628219	0.000173391	0.2	0.0127662	1.16091e-11	TRUE
		rs2833098	21	32183996	A	G	A	G	0.073068	2.02192e-05	0.6299	0.622777	0.000172636	0.91	0.0129553	1.7e-08	TRUE
		rs4794333	17	46045495	C	T	C	T	-0.0735914	-0.000384289	0.3943	0.404073	0.000170729	0.0239999	0.0126969	6.81005e-09	TRUE
		rs68082256	6	16971575	A	G	A	G	-0.0934041	-0.000211352	0.2059	0.204265	0.000208195	0.31	0.0155053	1.7e-09	TRUE
		rs887696	2	191583507	T	C	T	C	-0.0726806	8.62443e-07	0.6662	0.67979	0.000180579	1	0.0131145	2.99599e-08	TRUE
	HF	rs10060382	5	114401519	T	C	T	C	-0.0725271	-7.18146e-05	0.4968	0.509464	0.000148117	0.630001	0.0125501	7.49998e-09	TRUE
		rs1044352	4	31147874	T	G	T	G	0.0751763	7.65786e-06	0.4213	0.405941	0.000150524	0.96	0.0125629	2.171e-09	TRUE
		rs11890028	2	166943277	G	T	G	T	-0.0756592	0.000209948	0.2789	0.274262	0.000165416	0.2	0.0138494	4.67897e-08	TRUE
		rs11943905	4	46397617	T	C	T	C	0.0775434	9.06e-05	0.2736	0.279852	0.000165647	0.58	0.0141116	3.89996e-08	TRUE
		rs13200150	6	128309768	G	A	G	A	-0.0781755	-0.000106426	0.3076	0.318909	0.00015965	0.51	0.0134345	5.91602e-09	TRUE
		rs1402398	2	58042241	A	G	A	G	-0.0866186	0.000120118	0.6247	0.628373	0.000153195	0.43	0.0127662	1.16091e-11	TRUE
		rs2833098	21	32183996	A	G	A	G	0.073068	-3.68461e-05	0.6299	0.622621	0.000152498	0.81	0.0129553	1.7e-08	TRUE
		rs4665630	2	23898317	T	C	T	C	-0.108987	6.23116e-05	0.8886	0.888112	0.000234506	0.79	0.0198954	4.30002e-08	TRUE
		rs4794333	17	46045495	C	T	C	T	-0.0735914	5.80747e-05	0.3943	0.40495	0.000150797	0.7	0.0126969	6.81005e-09	TRUE
		rs68082256	6	16971575	A	G	A	G	-0.0934041	0.000221003	0.2059	0.203476	0.000184323	0.23	0.0155053	1.7e-09	TRUE
		rs887696	2	191583507	T	C	T	C	-0.0726806	0.000236147	0.6662	0.680663	0.000159595	0.14	0.0131145	2.99599e-08	TRUE
	OPF	rs10060382	5	114401519	T	C	T	C	-0.0725271	-0.1271	0.4968	0.4507	0.0521	0.0147499	0.0125501	7.49998e-09	TRUE
		rs1044352	4	31147874	T	G	T	G	0.0751763	-0.0741	0.4213	0.3972	0.0533	0.1647	0.0125629	2.171e-09	TRUE
		rs11890028	2	166943277	G	T	G	T	-0.0756592	0.013	0.2789	0.227	0.0623	0.835	0.0138494	4.67897e-08	TRUE
		rs13200150	6	128309768	G	A	G	A	-0.0781755	0.0282	0.3076	0.3858	0.0537	0.5995	0.0134345	5.91602e-09	TRUE
		rs1402398	2	58042241	A	G	A	G	-0.0866186	0.0478	0.6247	0.6409	0.0543	0.3795	0.0127662	1.16091e-11	TRUE
		rs2833098	21	32183996	A	G	A	G	0.073068	0.0643	0.6299	0.614	0.0534	0.2286	0.0129553	1.7e-08	TRUE
		rs4665630	2	23898317	T	C	T	C	-0.108987	-0.1576	0.8886	0.9293	0.1029	0.1255	0.0198954	4.30002e-08	TRUE
		rs4794333	17	46045495	C	T	C	T	-0.0735914	-0.1433	0.3943	0.3994	0.0532	0.00710199	0.0126969	6.81005e-09	TRUE
		rs68082256	6	16971575	A	G	A	G	-0.0934041	-0.0008	0.2059	0.1333	0.0764	0.9914	0.0155053	1.7e-09	TRUE
		rs887696	2	191583507	T	C	T	C	-0.0726806	-0.0295	0.6662	0.6162	0.0537	0.583001	0.0131145	2.99599e-08	TRUE
	OP	rs10060382	5	114401519	T	C	T	C	-0.0725271	-0.0346	0.4968	0.451	0.026	0.1826	0.0125501	7.49998e-09	TRUE
		rs1044352	4	31147874	T	G	T	G	0.0751763	-0.0194	0.4213	0.3978	0.0266	0.4659	0.0125629	2.171e-09	TRUE
		rs11890028	2	166943277	G	T	G	T	-0.0756592	0.0011	0.2789	0.2276	0.031	0.9709	0.0138494	4.67897e-08	TRUE
		rs13200150	6	128309768	G	A	G	A	-0.0781755	0.0069	0.3076	0.3855	0.0268	0.7958	0.0134345	5.91602e-09	TRUE
		rs1402398	2	58042241	A	G	A	G	-0.0866186	0.0243	0.6247	0.6419	0.0271	0.3687	0.0127662	1.16091e-11	TRUE
		rs2833098	21	32183996	A	G	A	G	0.073068	0.0686	0.6299	0.6131	0.0266	0.00975394	0.0129553	1.7e-08	TRUE
		rs4665630	2	23898317	T	C	T	C	-0.108987	-0.0382	0.8886	0.9291	0.051	0.4533	0.0198954	4.30002e-08	TRUE
		rs4794333	17	46045495	C	T	C	T	-0.0735914	-0.042	0.3943	0.3991	0.0265	0.1126	0.0126969	6.81005e-09	TRUE
		rs68082256	6	16971575	A	G	A	G	-0.0934041	-0.0294	0.2059	0.1331	0.0383	0.4427	0.0155053	1.7e-09	TRUE
		rs887696	2	191583507	T	C	T	C	-0.0726806	0.0217	0.6662	0.616	0.0267	0.4165	0.0131145	2.99599e-08	TRUE
