# Supplementary material for: Mendelian randomization analysis does not reveal a causal influence of mental diseases on osteoporosis
Source: Front Endocrinol (Lausanne). 2023 Apr 20;14:1125427. doi: 10.3389/fendo.2023.1125427 (PMC10157183; doi:10.3389/fendo.2023.1125427)
Supplement: Supplementary Material 1 — Instrumental variables SNPs. [file DataSheet_1.zip › Supplementary Material/Supplementary Material 2.xlsx]

## Sheet: Sheet1
	Exposue: Schizophrenia						Exposue: Depression						Exposue:Alzheimer's disease						Exposue:Parkinson's disease						Exposue:Epilepsy
Outcome	MR method	OR	95%Cl	P-Value		Outcome	MR method	OR	95%Cl	P-Value		Outcome	MR method	OR	95%Cl	P-Value		Outcome	MR method	OR	95%Cl	P-Value		Outcome	MR method	OR	95%Cl	P-Value
Forearm bone mineral density	Inverse variance weighted(IVW)-random effect	1.00224	0.942-1.066	0.943691		Forearm bone mineral density	Inverse variance weighted(IVW)-random effect	2.10792	0.473-9.395	0.328089		Forearm bone mineral density	Inverse variance weighted(IVW)-random effect	1.01214	0.931-1.100	0.777439		Forearm bone mineral density	Inverse variance weighted(IVW)-random effect	1.01292	0.954-1.075	0.67333		Forearm bone mineral density	Inverse variance weighted(IVW)-random effect	1.10583	0.957-1.277	0.171009
	Inverse variance weighted(IVW)- fixed effects	1.00224	0.942-1.066	0.943691			Inverse variance weighted(IVW)- fixed effects	2.10792	0.585-7.601	0.254468			Inverse variance weighted(IVW)- fixed effects	1.01214	0.939-1.091	0.75378			Inverse variance weighted(IVW)- fixed effects	1.01292	0.954-1.075	0.67333			Inverse variance weighted(IVW)- fixed effects	1.10583	0.957-1.277	0.171009
	Maximum likelihood	1.00228	0.941-1.067	0.94329			Maximum likelihood	2.16297	0.585-7.994	0.247357			Maximum likelihood	1.01248	0.938-1.093	0.749797			Maximum likelihood	1.01295	0.954-1.076	0.674057			Maximum likelihood	1.10749	0.958-1.281	0.168508
	MR Egger	1.034	0.791-1.352	0.808053			MR Egger	2.17846	0.001-3384.105	0.231269			MR Egger	0.988771	0.766-1.277	0.932185			MR Egger	0.992633	0.858-1.149	0.922393			MR Egger	1.49148	0.447-4.982	0.536617
	Weighted median	1.02978	0.947-1.120	0.493787			Weighted median	5.22451	0.766-35.627	0.0914055			Weighted median	0.979498	0.875-1.096	0.718088			Weighted median	0.994207	0.917-1.078	0.887589			Weighted median	1.13617	0.940-1.373	0.186302
	Penalised weighted median	1.03245	0.947-1.126	0.471228			Penalised weighted median	5.72247	0.803-40.782	0.0816842			Penalised weighted median	0.970144	0.864-1.089	0.606646			Penalised weighted median	0.994207	0.919-1.075	0.884724			Penalised weighted median	1.13617	0.945-1.367	0.175554
Lumbar spine bone mineral density	Inverse variance weighted(IVW)-random effect	1.01866	0.982-1.057	0.326939		Lumbar spine bone mineral density	Inverse variance weighted(IVW)-random effect	0.98847	0.484-2.017	0.974576		Lumbar spine bone mineral density	Inverse variance weighted(IVW)-random effect	1.0156	0.967-1.067	0.538283		Lumbar spine bone mineral density	Inverse variance weighted(IVW)-random effect	1.03381	0.998-1.071	0.0674021		Lumbar spine bone mineral density	Inverse variance weighted(IVW)-random effect	0.971492	0.897-1.053	0.480005
	Inverse variance weighted(IVW)- fixed effects	1.01866	0.983-1.055	0.306123			Inverse variance weighted(IVW)- fixed effects	0.98847	0.484-2.017	0.974576			Inverse variance weighted(IVW)- fixed effects	1.0156	0.970-1.063	0.505656			Inverse variance weighted(IVW)- fixed effects	1.03381	1.000-1.069	0.0534203			Inverse variance weighted(IVW)- fixed effects	0.971492	0.897-1.053	0.480005
	Maximum likelihood	1.01902	0.983-1.056	0.30357			Maximum likelihood	0.988901	0.481-2.031	0.974786			Maximum likelihood	1.16929	1.116-1.225	0.507453			Maximum likelihood	1.03457	1.000-1.070	0.0507956			Maximum likelihood	0.971345	0.433-2.181	0.481025
	MR Egger	0.958471	0.814-1.129	0.613243			MR Egger	1.20088	0.039-37.197	0.3206			MR Egger	1.02047	0.882-1.18	0.789512			MR Egger	1.0319	0.411-2.589	0.513626			MR Egger	0.689751	0.352-1.350	0.314095
	Weighted median	1.00304	0.952-1.056	0.908762			Weighted median	0.87472	0.324-2.361	0.791589			Weighted median	1.0238	0.960-1.091	0.470754			Weighted median	1.02634	0.978-1.077	0.2869			Weighted median	0.96286	0.867-1.069	0.476955
	Penalised weighted median	0.997248	0.947-1.050	0.916215			Penalised weighted median	0.87472	0.329-2.327	0.78547			Penalised weighted median	1.03122	0.967-1.100	0.349395			Penalised weighted median	1.02634	0.978-1.077	0.285805			Penalised weighted median	0.96286	0.867-1.070	0.480522
Femoral neck bone mineral density	Inverse variance weighted(IVW)-random effect	1.0017	0.972-1.033	0.913146		Femoral neck bone mineral density	Inverse variance weighted(IVW)-random effect	1.02321	0.557-1.879	0.941052		Femoral neck bone mineral density	Inverse variance weighted(IVW)-random effect	1.01952	0.980-1.060	0.333833		Femoral neck bone mineral density	Inverse variance weighted(IVW)-random effect	1.01105	0.982-1.041	0.462084		Femoral neck bone mineral density	Inverse variance weighted(IVW)-random effect	0.972658	0.908-1.042	0.43047
	Inverse variance weighted(IVW)- fixed effects	1.0017	0.972-1.033	0.913146			Inverse variance weighted(IVW)- fixed effects	1.02321	0.557-1.879	0.941052			Inverse variance weighted(IVW)- fixed effects	1.01952	0.980-1.060	0.333833			Inverse variance weighted(IVW)- fixed effects	1.01105	0.982-1.041	0.462084			Inverse variance weighted(IVW)- fixed effects	0.972658	0.908-1.042	0.43047
	Maximum likelihood	1.00173	0.971-1.033	0.912505			Maximum likelihood	1.02376	0.553-1.894	0.940336			Maximum likelihood	1.01979	0.980-1.061	0.330637			Maximum likelihood	1.01128	0.982-1.041	0.454996			Maximum likelihood	0.972564	0.907-1.043	0.433378
	MR Egger	0.856435	0.749-0.980	0.0283915			MR Egger	1.05334	0.060-18.422	0.115097			MR Egger	1.00895	0.903-1.128	0.87796			MR Egger	1.02312	0.950-1.102	0.555758			MR Egger	0.920987	0.517-1.640	0.787849
	Weighted median	0.988124	0.948-1.030	0.573085			Weighted median	1.20255	0.503-2.876	0.678489			Weighted median	1.20178	1.139-1.268	0.501513			Weighted median	1.01427	0.974-1.057	0.49816			Weighted median	0.966452	0.881-1.060	0.467525
	Penalised weighted median	0.987697	0.948-1.029	0.557217			Penalised weighted median	1.20255	0.505-2.862	0.676695			Penalised weighted median	1.20178	1.137-1.270	0.514654			Penalised weighted median	1.01427	0.975-1.055	0.482456			Penalised weighted median	0.966452	0.882-1.059	0.462478
Heel bone mineral density	Inverse variance weighted(IVW)-random effect	1.00238	0.987-1.018	0.764732		Heel bone mineral density	Inverse variance weighted(IVW)-random effect	1.03082	0.636-1.671	0.902154		Heel bone mineral density	Inverse variance weighted(IVW)-random effect	1.01289	0.997-1.029	0.108945		Heel bone mineral density	Inverse variance weighted(IVW)-random effect	1.00913	0.997-1.022	0.154364		Heel bone mineral density	Inverse variance weighted(IVW)-random effect	1.01556	0.987-1.045	0.29099
	Inverse variance weighted(IVW)- fixed effects	1.00238	0.992-1.013	0.645431			Inverse variance weighted(IVW)- fixed effects	1.03082	0.852-1.246	0.754529			Inverse variance weighted(IVW)- fixed effects	1.01289	1.001-1.025	0.0338936			Inverse variance weighted(IVW)- fixed effects	1.00913	1.000-1.018	0.0447612			Inverse variance weighted(IVW)- fixed effects	1.01556	0.993-1.038	0.174165
	Maximum likelihood	1.00252	0.992-1.013	0.63654			Maximum likelihood	1.03626	0.842-1.275	0.736016			Maximum likelihood	1.01296	1.001-1.025	0.036013			Maximum likelihood	1.00922	1.000-1.018	0.0464117			Maximum likelihood	1.01625	0.993-1.04	0.166996
	MR Egger	1.00572	0.941-1.075	0.866924			MR Egger	0.59758	0.058-6.170	0.672913			MR Egger	1.0306	0.983-1.080	0.230411			MR Egger	0.98376	0.955-1.013	0.288895			MR Egger	1.00916	0.771-1.321	0.948626
	Weighted median	0.988149	0.972-1.005	0.155556			Weighted median	0.972093	0.676-1.397	0.87841			Weighted median	1.01607	0.998-1.034	0.793529			Weighted median	1.00098	0.987-1.015	0.89112			Weighted median	1.01322	0.981-1.046	0.424011
	Penalised weighted median	0.983079	0.968-0.999	0.0343885			Penalised weighted median	0.891962	0.636-1.251	0.51027			Penalised weighted median	1.01734	0.999-1.036	0.0594575			Penalised weighted median	1.00316	0.989-1.018	0.67025			Penalised weighted median	1.01324	0.982-1.046	0.415643
Total body bone mineral density	Inverse variance weighted(IVW)-random effect	1.01976	0.993-1.047	0.152267		Total body bone mineral density	Inverse variance weighted(IVW)-random effect	0.844113	0.474-1.504	0.56518		Total body bone mineral density	Inverse variance weighted(IVW)-random effect	0.975045	0.943-1.008	0.139803		Total body bone mineral density	Inverse variance weighted(IVW)-random effect	1.01029	0.990-1.031	0.321367		Total body bone mineral density	Inverse variance weighted(IVW)-random effect	0.989572	0.924-1.060	0.764527
	Inverse variance weighted(IVW)- fixed effects	1.01976	0.997-1.043	0.0883598			Inverse variance weighted(IVW)- fixed effects	0.844113	0.542-1.314	0.452557			Inverse variance weighted(IVW)- fixed effects	0.975045	0.949-1.002	0.0657864			Inverse variance weighted(IVW)- fixed effects	1.01029	0.990-1.031	0.321367			Inverse variance weighted(IVW)- fixed effects	0.989572	0.942-1.040	0.677822
	Maximum likelihood	1.0205	0.997-1.044	0.0829712			Maximum likelihood	0.847894	0.540-1.333	0.474383			Maximum likelihood	0.974818	0.949-1.002	0.0667671			Maximum likelihood	1.01038	0.990-1.031	0.319831			Maximum likelihood	0.988938	0.940-1.041	0.668332
	MR Egger	0.905849	0.799-1.027	0.127061			MR Egger	0.121552	0.007-2.012	0.16909			MR Egger	0.985925	0.89-1.092	0.789246			MR Egger	1.01247	0.961-1.067	0.646821			MR Egger	1.49741	0.856-2.618	0.19451
	Weighted median	1.01747	0.984-1.052	0.314024			Weighted median	0.711429	0.379-1.334	0.288622			Weighted median	0.966737	0.931-1.004	0.0791718			Weighted median	1.01236	0.984-1.041	0.393663			Weighted median	0.988679	0.921-1.061	0.752921
	Penalised weighted median	1.01698	0.985-1.05	0.295966			Penalised weighted median	0.683382	0.370-1.264	0.224814			Penalised weighted median	0.964575	0.926-1.005	0.0860675			Penalised weighted median	1.01236	0.985-1.041	0.387812			Penalised weighted median	0.987317	0.920-1.060	0.724534
Fractured arm	Inverse variance weighted(IVW)-random effect	1.00025	0.999-1.001	0.636311		Fractured arm	Inverse variance weighted(IVW)-random effect	1.01158	0.990-1.034	0.298476		Fractured arm	Inverse variance weighted(IVW)-random effect	1.00046	0.999-1.001	0.370941		Fractured arm	Inverse variance weighted(IVW)-random effect	0.999564	0.999-1.000	0.35337		Fractured arm	Inverse variance weighted(IVW)-random effect	0.999519	0.998-1.001	0.630821
	Inverse variance weighted(IVW)- fixed effects	1.00025	0.999-1.001	0.566221			Inverse variance weighted(IVW)- fixed effects	1.01158	0.995-1.028	0.162594			Inverse variance weighted(IVW)- fixed effects	1.00046	0.999-1.001	0.370941			Inverse variance weighted(IVW)- fixed effects	0.999564	0.999-1.000	0.28414			Inverse variance weighted(IVW)- fixed effects	0.999519	0.998-1.001	0.606284
	Maximum likelihood	1.00026	0.999-1.001	0.568397			Maximum likelihood	1.01191	0.995-1.029	0.161024			Maximum likelihood	1.00046	0.999-1.001	0.37297			Maximum likelihood	0.99956	0.999-1.000	0.285115			Maximum likelihood	0.999503	0.998-1.001	0.600912
	MR Egger	1.00291	0.997-1.009	0.341983			MR Egger	1.08701	0.974-1.213	0.167957			MR Egger	0.998841	0.996-1.002	0.48388			MR Egger	1.00079	0.997-1.004	0.646558			MR Egger	0.996165	0.978-1.015	0.691672
	Weighted median	1.00048	0.999-1.002	0.464352			Weighted median	1.01574	0.992-1.04	0.201732			Weighted median	1.00024	0.999-1.002	0.741098			Weighted median	0.999841	0.999-1.001	0.781371			Weighted median	0.99984	0.997-1.002	0.900732
	Penalised weighted median	1.00055	0.999-1.002	0.410073			Penalised weighted median	1.01587	0.992-1.041	0.201774			Penalised weighted median	1.00029	0.999-1.002	0.696681			Penalised weighted median	0.999869	0.999-1.001	0.823078			Penalised weighted median	0.99984	1.002-0.997	0.897112
Fractured spine	Inverse variance weighted(IVW)-random effect	0.999994	0.999-1.001	0.982912		Fractured spine	Inverse variance weighted(IVW)-random effect	1.0116	0.997-1.026	0.119615		Fractured spine	Inverse variance weighted(IVW)-random effect	1.00006	0.999-1.001	0.854348		Fractured spine	Inverse variance weighted(IVW)-random effect	1.00006	0.999-1.001	0.867018		Fractured spine	Inverse variance weighted(IVW)-random effect	0.99985	0.998-1.002	0.868403
	Inverse variance weighted(IVW)- fixed effects	0.999994	0.999-1.001	0.982912			Inverse variance weighted(IVW)- fixed effects	1.0116	1.000-1.023	0.0320269			Inverse variance weighted(IVW)- fixed effects	1.00006	0.999-1.001	0.854348			Inverse variance weighted(IVW)- fixed effects	1.00006	1.000-1.001	0.821982			Inverse variance weighted(IVW)- fixed effects	0.99985	0.999-1.001	0.82563
	Maximum likelihood	0.999994	0.999-1.001	0.982933			Maximum likelihood	1.01206	1.001-1.023	0.030485			Maximum likelihood	1.00006	0.999-1.001	0.853889			Maximum likelihood	1.00006	1.000-1.001	0.819533			Maximum likelihood	0.999843	0.998-1.001	0.822099
	MR Egger	1.00227	0.997-1.007	0.317438			MR Egger	1.05547	0.906-1.23	0.527108			MR Egger	1.00118	0.999-1.003	0.254943			MR Egger	0.999183	0.997-1.002	0.546506			MR Egger	0.916374	0.823-1.02	0.251671
	Weighted median	0.999977	0.999-1.001	0.9518			Weighted median	1.00783	0.994-1.022	0.284035			Weighted median	1.00016	0.999-1.001	0.685002			Weighted median	0.999918	0.999-1.001	0.813188			Weighted median	1.00019	0.999-1.002	0.823999
	Penalised weighted median	0.999953	0.999-1.001	0.901979			Penalised weighted median	1.00783	0.993-1.023	0.303854			Penalised weighted median	1.00016	0.999-1.001	0.679545			Penalised weighted median	0.999915	0.999-1.001	0.806367			Penalised weighted median	1.00019	0.998-1.002	0.830102
Fractured leg	Inverse variance weighted(IVW)-random effect	1.00025	1.000-1.001	0.513023		Fractured leg	Inverse variance weighted(IVW)-random effect	1.00746	0.994-1.021	0.27735		Fractured leg	Inverse variance weighted(IVW)-random effect	0.999707	0.999-1.001	0.486838		Fractured leg	Inverse variance weighted(IVW)-random effect	0.99997	0.999-1.001	0.930228		Fractured leg	Inverse variance weighted(IVW)-random effect	1.00084	0.999-1.002	0.282805
	Inverse variance weighted(IVW)- fixed effects	1.00025	1.000-1.001	0.500269			Inverse variance weighted(IVW)- fixed effects	1.00746	0.994-1.021	0.27735			Inverse variance weighted(IVW)- fixed effects	0.999707	0.999-1.001	0.486838			Inverse variance weighted(IVW)- fixed effects	0.99997	0.999-1.001	0.92716			Inverse variance weighted(IVW)- fixed effects	1.00084	0.999-1.002	0.282805
	Maximum likelihood	1.00025	1.000-1.001	0.496862			Maximum likelihood	1.00762	0.260-3.898	0.271499			Maximum likelihood	0.999707	0.999-1.001	0.486087			Maximum likelihood	0.99997	0.999-1.001	0.928845			Maximum likelihood	1.00087	0.999-1.002	0.275967
	MR Egger	0.998916	0.993-1.005	0.73354			MR Egger	0.961936	0.890-1.040	0.355724			MR Egger	1.0007	0.998-1.003	0.601931			MR Egger	1.00072	0.998-1.003	0.573447			MR Egger	1.00667	0.985-1.028	0.560372
	Weighted median	1.00009	0.999-1.001	0.873411			Weighted median	1.0048	0.988-1.022	0.577095			Weighted median	0.999669	0.999-1.001	0.552864			Weighted median	0.999936	0.999-1.001	0.892178			Weighted median	1.00035	0.998-1.002	0.747259
	Penalised weighted median	1.00006	0.999-1.001	0.912085			Penalised weighted median	1.0048	0.987-1.023	0.598008			Penalised weighted median	0.999669	0.999-1.001	0.536719			Penalised weighted median	0.999987	0.999-1.001	0.977017			Penalised weighted median	1.00035	0.998-1.002	0.745456
Fractured heel	Inverse variance weighted(IVW)-random effect	1.00029	1.000-1.001	0.347688		Fractured heel	Inverse variance weighted(IVW)-random effect	1.01039	0.997-1.024	0.142292		Fractured heel	Inverse variance weighted(IVW)-random effect	1.00032	1.000-1.001	0.360854		Fractured heel	Inverse variance weighted(IVW)-random effect	1.00009	1.000-1.001	0.725832		Fractured heel	Inverse variance weighted(IVW)-random effect	0.999374	0.998-1.001	0.341614
	Inverse variance weighted(IVW)- fixed effects	1.00029	1.000-1.001	0.334978			Inverse variance weighted(IVW)- fixed effects	1.01039	0.999-1.022	0.0657926			Inverse variance weighted(IVW)- fixed effects	1.00032	1.000-1.001	0.360854			Inverse variance weighted(IVW)- fixed effects	1.00009	1.000-1.001	0.725832			Inverse variance weighted(IVW)- fixed effects	0.999374	0.998-1.001	0.341614
	Maximum likelihood	1.00029	1.000-1.001	0.336954			Maximum likelihood	1.0108	0.999-1.022	0.061428			Maximum likelihood	1.00032	1.000-1.001	0.359874			Maximum likelihood	1.00009	1.000-1.001	0.724151			Maximum likelihood	0.999375	0.998-1.001	0.347816
	MR Egger	0.999803	0.997-1.002	0.881116			MR Egger	1.02655	0.960-1.097	0.457462			MR Egger	1.0005	0.998-1.003	0.635562			MR Egger	1.0007	0.999-1.002	0.303084			MR Egger	0.99756	0.986-1.009	0.686419
	Weighted median	1.00043	1.000-1.001	0.337159			Weighted median	1.00695	0.991-1.023	0.394169			Weighted median	1.00063	1.000-1.002	0.189292			Weighted median	0.999993	0.999-1.001	0.985622			Weighted median	0.999473	0.998-1.001	0.532668
	Penalised weighted median	1.00042	1.000-1.001	0.333892			Penalised weighted median	1.00154	0.986-1.018	0.852898			Penalised weighted median	1.00063	1.000-1.002	0.181548			Penalised weighted median	0.999992	0.999-1.001	0.98182			Penalised weighted median	0.999473	0.998-1.001	0.526481
osteoporosis fracture	Inverse variance weighted(IVW)-random effect	1.01045	0.826-1.237	0.919632		osteoporosis fracture	Inverse variance weighted(IVW)-random effect	3.07801	0.039-243.226	0.614058		osteoporosis fracture	Inverse variance weighted(IVW)-random effect	1.21427	0.950-1.552	0.121422		osteoporosis fracture	Inverse variance weighted(IVW)-random effect	1.05587	0.871-1.280	0.580051		osteoporosis fracture	Inverse variance weighted(IVW)-random effect	2.26034	1.141-4.477	0.136948
	Inverse variance weighted(IVW)- fixed effects	1.01045	0.826-1.237	0.919632			Inverse variance weighted(IVW)- fixed effects	3.07801	0.053-179.335	0.587754			Inverse variance weighted(IVW)- fixed effects	1.21427	0.950-1.552	0.121422			Inverse variance weighted(IVW)- fixed effects	1.05587	0.871-1.280	0.580051			Inverse variance weighted(IVW)- fixed effects	2.26034	1.380-3.704	0.0395757
	Maximum likelihood	1.01076	0.824-1.240	0.918329			Maximum likelihood	3.17348	0.052-195.066	0.582605			Maximum likelihood	1.22161	0.954-1.565	0.113082			Maximum likelihood	1.05627	0.871-1.282	0.579022			Maximum likelihood	1.7293	1.037-2.885	0.035904
	MR Egger	0.721211	0.346-1.504	0.387412			MR Egger	0.00580174	0.000-48534377.536	0.667217			MR Egger	1.46388	0.693-3.092	0.332685			MR Egger	1.07816	0.583-1.994	0.813294			MR Egger	1.148	0.001-1344.887	0.970529
	Weighted median	0.987038	0.727-1.340	0.933336			Weighted median	2.30425	0.005-1008.242	0.787895			Weighted median	1.17907	0.813-1.710	0.39505			Weighted median	1.10729	0.848-1.446	0.453922			Weighted median	1.3457	0.629-2.879	0.444234
	Penalised weighted median	0.987384	0.734-1.328	0.9331			Penalised weighted median	2.30425	0.007-791.611	0.779311			Penalised weighted median	1.16779	0.816-1.672	0.397071			Penalised weighted median	1.10729	0.857-1.431	0.43666			Penalised weighted median	1.28825	0.620-2.675	0.497007
osteoporosis	Inverse variance weighted(IVW)-random effect	1.02885	0.919-1.152	0.621775		osteoporosis	Inverse variance weighted(IVW)-random effect	2.1212	0.280-16.084	0.475815		osteoporosis	Inverse variance weighted(IVW)-random effect	0.917837	0.805-1.047	0.200675		osteoporosis	Inverse variance weighted(IVW)-random effect	1.08077	0.982-1.189	0.111813		osteoporosis	Inverse variance weighted(IVW)-random effect	1.23839	0.935-1.641	0.136188
	Inverse variance weighted(IVW)- fixed effects	1.02885	0.930-1.138	0.579616			Inverse variance weighted(IVW)- fixed effects	2.1212	0.280-16.084	0.466888			Inverse variance weighted(IVW)- fixed effects	0.917837	0.812-1.038	0.170668			Inverse variance weighted(IVW)- fixed effects	1.08077	0.982-1.189	0.111813			Inverse variance weighted(IVW)- fixed effects	1.23839	0.968-1.584	0.0886262
	Maximum likelihood	1.02958	0.929-1.141	0.576619			Maximum likelihood	2.20411	0.284-17.133	0.450022			Maximum likelihood	0.919193	0.812-1.041	0.182849			Maximum likelihood	1.08363	0.984-1.194	0.103731			Maximum likelihood	1.24864	0.970-1.607	0.0846494
	MR Egger	0.889339	0.589-1.343	0.579614			MR Egger	0.0252567	0.000-999.098	0.50987			MR Egger	1.0553	0.703-1.584	0.798361			MR Egger	1.17308	0.865-1.592	0.319478			MR Egger	1.31905	0.072-24.090	0.857086
	Weighted median	1.00032	0.862-1.161	0.996656			Weighted median	1.72978	0.095-31.539	0.711417			Weighted median	0.883754	0.743-1.051	0.162789			Weighted median	1.10194	0.961-1.263	0.163515			Weighted median	1.21566	0.868-1.703	0.255904
	Penalised weighted median	1.00047	0.857-1.169	0.995278			Penalised weighted median	1.72978	0.101-29.531	0.705035			Penalised weighted median	0.880594	0.738-1.050	0.157164			Penalised weighted median	1.11513	0.977-1.272	0.105369			Penalised weighted median	1.21566	0.868-1.702	0.255339
