# Supplementary material for: Mendelian randomization analysis does not reveal a causal influence of mental diseases on osteoporosis
Source: Front Endocrinol (Lausanne). 2023 Apr 20;14:1125427. doi: 10.3389/fendo.2023.1125427 (PMC10157183; doi:10.3389/fendo.2023.1125427)
Supplement: Supplementary Material 1 — Instrumental variables SNPs. [file DataSheet_1.zip › Supplementary Material/Supplementary Material 8.xlsx]

## Sheet: Sheet1
Expose	Outcome	Heterogeneity test		MR-Egger pleiotropy test
		Q	P Value	Intercept	P Value
Schizophrenia	Forearm bone mineral density	52	0.839	-0.01	0.254
	Lumbar spine bone mineral density	68	0.136	0.003	0.624
	Femoral neck bone mineral density	92.778	0.742	0.003	0.414
	Heel bone mineral density	120.528	0.093	0.004	0.358
	Total body bone mineral density	74.475	0.41	0.009	0.063
	Fractured arm	64	0.014	-0.0002	0.088
	Fractured spine	33	0.93	-0.0002	0.268
	Fractured leg	58	0.354	9.22125e-05	0.595
	Fractured heel	50	0.338	3.87685e-05	0.704
	osteoporosis fracture	46.257	0.624	0.028	0.354
	osteoporosis	63.64	0.093	0.012	0.474
Depression	Forearm bone mineral density	13.328	0.205	-0.034	0.298
	Lumbar spine bone mineral density	6.687	0.824	-0.016	0.299
	Femoral neck bone mineral density	6.411	0.779	-0.021	0.111
	Heel bone mineral density	76.101	0.083	0.005	0.649
	Total body bone mineral density	17.443	0.095	0.016	0.194
	Fractured arm	16.953	0.075	-0.0006	0.221
	Fractured spine	8.829	0.066	-0.0003	0.614
	Fractured leg	4.959	0.838	0.0004	0.269
	Fractured heel	18.484	0.071	-0.0001	0.632
	osteoporosis fracture	13.497	0.262	0.053	0.594
	osteoporosis	11.745	0.383	0.038	0.421
Alzheimer's Disease	Forearm bone mineral density	18.423	0.188	0.005	0.733
	Lumbar spine bone mineral density	15.202	0.231	-0.0006	0.946
	Femoral neck bone mineral density	8.849	0.716	0.001	0.848
	Heel bone mineral density	26.974	0.029	-0.002	0.457
	Total body bone mineral density	26.312	0.054	-0.001	0.824
	Fractured arm	12.832	0.54	0.0002	0.308
	Fractured spine	1.13	0.951	-0.0001	0.249
	Fractured leg	7.281	0.923	-8.65612e-05	0.574
	Fractured heel	8.172	0.963	-2.07118e-05	0.87
	osteoporosis fracture	13.402	0.643	-0.024	0.611
	osteoporosis	18.888	0.275	-0.0178	0.486
Parkinson	Forearm bone mineral density	10.594	0.877	0.001	0.912
	Lumbar spine bone mineral density	17.842	0.271	0.0003	0.967
	Femoral neck bone mineral density	9.2	0.867	-0.002	0.738
	Heel bone mineral density	31.67	0.24	0.002	0.502
	Total body bone mineral density	12.243	0.834	-0.0004	0.931
	Fractured arm	21.444	0.207	-0.0001	0.522
	Fractured spine	9.796	0.0812	0.0001	0.499
	Fractured leg	15.906	0.319	3.08012e-06	0.985
	Fractured heel	14.879	0.67	-0.0001	0.329
	osteoporosis fracture	9.052	0.939	-0.003	0.945
	osteoporosis	16.44	0.493	-0.013	0.596
Epilepsy	Forearm bone mineral density	3.002	0.885	-0.024	0.639
	Lumbar spine bone mineral density	2.603	0.919	0.027	0.347
	Femoral neck bone mineral density	5.054	0.653	0.004	0.857
	Heel bone mineral density	14.901	0.061	0.0005	0.964
	Total body bone mineral density	13.659	0.091	-0.033	0.182
	Fractured arm	10.184	0.252	0.0003	0.727
	Fractured spine	2.338	0.311	0.006	0.252
	Fractured leg	6.605	0.471	-0.0004	0.609
	Fractured heel	5.494	0.704	0.0001	0.762
	osteoporosis fracture	15.296	0.062	0.03	0.918
	osteoporosis	10.442	0.165	-0.005	0.967
